# Supplementary material for: ChIP-GSM: Inferring active transcription factor modules to predict functional regulatory elements
Source: PLoS Comput Biol. 2021 Jul 22;17(7):e1009203. doi: 10.1371/journal.pcbi.1009203 (PMC8330942; doi:10.1371/journal.pcbi.1009203)
Supplement: S1 Table — (XLSX) [file pcbi.1009203.s014.xlsx]

## Sheet: Table S1
Table S1. ENCODE ChIP-seq profiles used by ChIP-GSM for transcription factor module inference.
Cell type	TF name	ENCODE ID (ChIP-seq BAM file)	Reference Genome	Promoter study	Enhanacer study
K562	ADNP	ENCFF479XRX	hg19	✓	✓
K562	ADNP	ENCFF783CXK	hg19	✓	✓
K562	ARID3A	ENCFF000YEY	hg19	✓	✓
K562	ARID3A	ENCFF000YFA	hg19	✓	✓
K562	ARNT	ENCFF367QVT	hg19	✓	✓
K562	ARNT	ENCFF518IYV	hg19	✓	✓
K562	ATF1	ENCFF000YFF	hg19	✓	✓
K562	ATF1	ENCFF000YFI	hg19	✓	✓
K562	ATF1	ENCFF465GPJ	hg19	✓	✓
K562	ATF1	ENCFF800DAY	hg19	✓	✓
K562	ATF3	ENCFF000PVN	hg19	✓	✓
K562	ATF3	ENCFF000PVR	hg19	✓	✓
K562	ATF3	ENCFF000YFJ	hg19	✓	✓
K562	ATF3	ENCFF000YFM	hg19	✓	✓
K562	BACH1	ENCFF000YFN	hg19	✓	✓
K562	BACH1	ENCFF000YFU	hg19	✓	✓
K562	BACH1	ENCFF220WDD	hg19	✓	✓
K562	BACH1	ENCFF812HBY	hg19	✓	✓
K562	BCLAF1	ENCFF000PWE	hg19	✓	✓
K562	BCLAF1	ENCFF000PWF	hg19	✓	✓
K562	BDP1	ENCFF000YFX	hg19	✓	✓
K562	BDP1	ENCFF000YFY	hg19	✓	✓
K562	BDP1	ENCFF000YGB	hg19	✓	✓
K562	BHLHE40	ENCFF000YGC	hg19	✓	✓
K562	BHLHE40	ENCFF000YGE	hg19	✓	✓
K562	BMI1	ENCFF136XHP	hg19	✓	✓
K562	BMI1	ENCFF355RGO	hg19	✓	✓
K562	BRF1	ENCFF000YGK	hg19	✓	✓
K562	BRF1	ENCFF000YGL	hg19	✓	✓
K562	BRF1	ENCFF000YGM	hg19	✓	✓
K562	BRF2	ENCFF000YGT	hg19	✓	✓
K562	BRF2	ENCFF000YGU	hg19	✓	✓
K562	BRF2	ENCFF000YGV	hg19	✓	✓
K562	CBX1	ENCFF493UYW	hg19	✓	✓
K562	CBX1	ENCFF713QBG	hg19	✓	✓
K562	CBX2	ENCFF000BUY	hg19	✓	✓
K562	CBX3	ENCFF000BVF	hg19	✓	✓
K562	CBX3	ENCFF000PWP	hg19	✓	✓
K562	CBX3	ENCFF000PWQ	hg19	✓	✓
K562	CBX5	ENCFF522QLM	hg19	✓	✓
K562	CBX5	ENCFF807KZS	hg19	✓	✓
K562	CBX8	ENCFF000BVJ	hg19	✓	✓
K562	CCNT2	ENCFF000YHG	hg19	✓	✓
K562	CCNT2	ENCFF000YHH	hg19	✓	✓
K562	CDC5L	ENCFF069VLP	hg19	✓	✓
K562	CDC5L	ENCFF984NVJ	hg19	✓	✓
K562	CEBPB	ENCFF000PWT	hg19	✓	✓
K562	CEBPB	ENCFF000PWU	hg19	✓	✓
K562	CEBPB	ENCFF000YHT	hg19	✓	✓
K562	CEBPB	ENCFF000YHU	hg19	✓	✓
K562	CEBPB	ENCFF014ABI	hg19	✓	✓
K562	CEBPB	ENCFF951SEJ	hg19	✓	✓
K562	CEBPD	ENCFF000PXF	hg19	✓	✓
K562	CEBPD	ENCFF000PXJ	hg19	✓	✓
K562	CEBPG	ENCFF303OOS	hg19	✓	✓
K562	CEBPG	ENCFF310DOA	hg19	✓	✓
K562	CEBPZ	ENCFF707DVP	hg19	✓	✓
K562	CEBPZ	ENCFF729TUK	hg19	✓	✓
K562	CHD1	ENCFF000BVK	hg19	✓	✓
K562	CHD1	ENCFF000BVM	hg19	✓	✓
K562	CHD2	ENCFF000YIK	hg19	✓	✓
K562	CHD2	ENCFF000YIM	hg19	✓	✓
K562	CHD4	ENCFF000BVR	hg19	✓	✓
K562	CHD7	ENCFF000BVV	hg19	✓	✓
K562	CREB1	ENCFF000PXN	hg19	✓	✓
K562	CREB1	ENCFF000PXO	hg19	✓	✓
K562	CREB3	ENCFF252BPD	hg19	✓	✓
K562	CREB3	ENCFF678WSG	hg19	✓	✓
K562	CREBBP	ENCFF000BUV	hg19	✓	✓
K562	CREM	ENCFF104ZTA	hg19	✓	✓
K562	CREM	ENCFF556AYL	hg19	✓	✓
K562	CTCF	ENCFF000BWB	hg19	✓	✓
K562	CTCF	ENCFF000BWC	hg19	✓	✓
K562	CTCF	ENCFF000PXS	hg19	✓	✓
K562	CTCF	ENCFF000PXT	hg19	✓	✓
K562	CTCF	ENCFF000RVZ	hg19	✓	✓
K562	CTCF	ENCFF000RWA	hg19	✓	✓
K562	CTCF	ENCFF000RWB	hg19	✓	✓
K562	CTCF	ENCFF000YLT	hg19	✓	✓
K562	CTCF	ENCFF000YLU	hg19	✓	✓
K562	CTCF	ENCFF001HTC	hg19	✓	✓
K562	CTCF	ENCFF001HTD	hg19	✓	✓
K562	CTCFL	ENCFF000PYE	hg19	✓	✓
K562	CTCFL	ENCFF000PYH	hg19	✓	✓
K562	CUX1	ENCFF000YHR	hg19	✓	✓
K562	CUX1	ENCFF000YHS	hg19	✓	✓
K562	CUX1	ENCFF107DVQ	hg19	✓	✓
K562	CUX1	ENCFF121MMO	hg19	✓	✓
K562	DDX20	ENCFF089EVB	hg19	✓	✓
K562	DDX20	ENCFF180RGQ	hg19	✓	✓
K562	DDX20	ENCFF288YZC	hg19	✓	✓
K562	DDX20	ENCFF539AVI	hg19	✓	✓
K562	DEAF1	ENCFF309UFJ	hg19	✓	✓
K562	DEAF1	ENCFF567MSY	hg19	✓	✓
K562	DIDO1	ENCFF013WTE	hg19	✓	✓
K562	DIDO1	ENCFF845UEU	hg19	✓	✓
K562	DPF2	ENCFF275MTH	hg19	✓	✓
K562	DPF2	ENCFF419BCJ	hg19	✓	✓
K562	E2F4	ENCFF000YMD	hg19	✓	✓
K562	E2F4	ENCFF000YMG	hg19	✓	✓
K562	E2F5	ENCFF642OQJ	hg19	✓	✓
K562	E2F5	ENCFF938KSJ	hg19	✓	✓
K562	E2F6	ENCFF000PYL	hg19	✓	✓
K562	E2F6	ENCFF000PYO	hg19	✓	✓
K562	E2F6	ENCFF000YMH	hg19	✓	✓
K562	E2F6	ENCFF000YML	hg19	✓	✓
K562	EGR1	ENCFF000PZB	hg19	✓	✓
K562	EGR1	ENCFF000PZC	hg19	✓	✓
K562	ELF1	ENCFF000PZJ	hg19	✓	✓
K562	ELF1	ENCFF000PZM	hg19	✓	✓
K562	ELF1	ENCFF357FKU	hg19	✓	✓
K562	ELF1	ENCFF702YSS	hg19	✓	✓
K562	ELF1	ENCFF775ZRK	hg19	✓	✓
K562	ELF1	ENCFF791XQO	hg19	✓	✓
K562	ELK1	ENCFF000YMM	hg19	✓	✓
K562	ELK1	ENCFF000YMP	hg19	✓	✓
K562	ELK1	ENCFF709ODW	hg19	✓	✓
K562	ELK1	ENCFF847POA	hg19	✓	✓
K562	EP300	ENCFF000CAH	hg19	✓	✓
K562	EP300	ENCFF000CAJ	hg19	✓	✓
K562	EP300	ENCFF000YVJ	hg19	✓	✓
K562	EP300	ENCFF000YVK	hg19	✓	✓
K562	EP300	ENCFF000YVS	hg19	✓	✓
K562	EP300	ENCFF000YVT	hg19	✓	✓
K562	ESRRA	ENCFF558XOV	hg19	✓	✓
K562	ESRRA	ENCFF747PCD	hg19	✓	✓
K562	ETS1	ENCFF000PZR	hg19	✓	✓
K562	ETS1	ENCFF000PZU	hg19	✓	✓
K562	ETV1	ENCFF134DGA	hg19	✓	✓
K562	ETV1	ENCFF956MXT	hg19	✓	✓
K562	ETV6	ENCFF460VLB	hg19	✓	✓
K562	ETV6	ENCFF612LUK	hg19	✓	✓
K562	ETV6	ENCFF890OID	hg19	✓	✓
K562	ETV6	ENCFF983WEA	hg19	✓	✓
K562	EZH2	ENCFF000BWG	hg19	✓	✓
K562	EZH2	ENCFF000BWH	hg19	✓	✓
K562	FLAG-ATF1	ENCFF447TYF	hg19	✓	✓
K562	FLAG-ATF1	ENCFF837QKV	hg19	✓	✓
K562	FLAG-PBX2	ENCFF232RDZ	hg19	✓	✓
K562	FLAG-PBX2	ENCFF907MUS	hg19	✓	✓
K562	FOS	ENCFF000YIG	hg19	✓	✓
K562	FOS	ENCFF000YIH	hg19	✓	✓
K562	FOS	ENCFF000YII	hg19	✓	✓
K562	FOS	ENCFF000ZTM	hg19	✓	✓
K562	FOS	ENCFF000ZTS	hg19	✓	✓
K562	FOS	ENCFF000ZTT	hg19	✓	✓
K562	FOSL1	ENCFF000PZZ	hg19	✓	✓
K562	FOSL1	ENCFF000QAC	hg19	✓	✓
K562	FOSL1	ENCFF084TWW	hg19	✓	✓
K562	FOSL1	ENCFF541WBX	hg19	✓	✓
K562	FOXJ2	ENCFF268SHC	hg19	✓	✓
K562	FOXJ2	ENCFF878ETO	hg19	✓	✓
K562	FOXK2	ENCFF073XZO	hg19	✓	✓
K562	FOXK2	ENCFF135OYM	hg19	✓	✓
K562	FOXK2	ENCFF599UMI	hg19	✓	✓
K562	FOXK2	ENCFF928REO	hg19	✓	✓
K562	GABPA	ENCFF000QAH	hg19	✓	✓
K562	GABPA	ENCFF000QAK	hg19	✓	✓
K562	GABPA	ENCFF009ZXV	hg19	✓	✓
K562	GABPA	ENCFF772DPI	hg19	✓	✓
K562	GATA1	ENCFF000YMZ	hg19	✓	✓
K562	GATA1	ENCFF000YNA	hg19	✓	✓
K562	GATA1	ENCFF000YNB	hg19	✓	✓
K562	GATA1	ENCFF000YNG	hg19	✓	✓
K562	GATA2	ENCFF000QAP	hg19	✓	✓
K562	GATA2	ENCFF000QAT	hg19	✓	✓
K562	GATA2	ENCFF000YNJ	hg19	✓	✓
K562	GATA2	ENCFF000YNK	hg19	✓	✓
K562	GATA2	ENCFF000ZTV	hg19	✓	✓
K562	GATA2	ENCFF000ZTX	hg19	✓	✓
K562	GTF2B	ENCFF000YNP	hg19	✓	✓
K562	GTF2B	ENCFF000YNR	hg19	✓	✓
K562	GTF2E2	ENCFF552USH	hg19	✓	✓
K562	GTF2E2	ENCFF845ZLZ	hg19	✓	✓
K562	GTF2F1	ENCFF000YNT	hg19	✓	✓
K562	GTF2F1	ENCFF000YNU	hg19	✓	✓
K562	GTF3C2	ENCFF000ZBS	hg19	✓	✓
K562	GTF3C2	ENCFF000ZBT	hg19	✓	✓
K562	GTF3C2	ENCFF000ZBU	hg19	✓	✓
K562	HCFC1	ENCFF000YOB	hg19	✓	✓
K562	HCFC1	ENCFF000YOC	hg19	✓	✓
K562	HDAC1	ENCFF000BZC	hg19	✓	✓
K562	HDAC1	ENCFF000BZE	hg19	✓	✓
K562	HDAC1	ENCFF233IID	hg19	✓	✓
K562	HDAC1	ENCFF530XAQ	hg19	✓	✓
K562	HDAC2	ENCFF000BZG	hg19	✓	✓
K562	HDAC2	ENCFF000BZH	hg19	✓	✓
K562	HDAC2	ENCFF000QAX	hg19	✓	✓
K562	HDAC2	ENCFF000QBA	hg19	✓	✓
K562	HDAC6	ENCFF000BZO	hg19	✓	✓
K562	HDAC6	ENCFF000BZQ	hg19	✓	✓
K562	HDAC8	ENCFF000ZTZ	hg19	✓	✓
K562	HDAC8	ENCFF000ZUF	hg19	✓	✓
K562	HDAC8	ENCFF107MLR	hg19	✓	✓
K562	HDAC8	ENCFF301KAZ	hg19	✓	✓
K562	HDGF	ENCFF073BGI	hg19	✓	✓
K562	HDGF	ENCFF204DQZ	hg19	✓	✓
K562	HDGF	ENCFF606HVQ	hg19	✓	✓
K562	HDGF	ENCFF737QLL	hg19	✓	✓
K562	HES1	ENCFF853EMP	hg19	✓	✓
K562	HES1	ENCFF989OSX	hg19	✓	✓
K562	HINFP	ENCFF290VXO	hg19	✓	✓
K562	HINFP	ENCFF311MHB	hg19	✓	✓
K562	HMBOX1	ENCFF349SFI	hg19	✓	✓
K562	HMBOX1	ENCFF460IAZ	hg19	✓	✓
K562	HMGN3	ENCFF000YOJ	hg19	✓	✓
K562	HMGN3	ENCFF000YOK	hg19	✓	✓
K562	ID3	ENCFF614AZS	hg19	✓	✓
K562	ID3	ENCFF891JES	hg19	✓	✓
K562	IKZF1	ENCFF475POO	hg19	✓	✓
K562	IKZF1	ENCFF572MZM	hg19	✓	✓
K562	ILK	ENCFF234PKC	hg19	✓	✓
K562	ILK	ENCFF676IGA	hg19	✓	✓
K562	IRF1	ENCFF000YQX	hg19	✓	✓
K562	IRF1	ENCFF000YQY	hg19	✓	✓
K562	IRF1	ENCFF000YRE	hg19	✓	✓
K562	IRF1	ENCFF000YRF	hg19	✓	✓
K562	IRF1	ENCFF000YRM	hg19	✓	✓
K562	IRF1	ENCFF000YRV	hg19	✓	✓
K562	IRF1	ENCFF000YRW	hg19	✓	✓
K562	IRF1	ENCFF000YRY	hg19	✓	✓
K562	IRF1	ENCFF559EGU	hg19	✓	✓
K562	IRF1	ENCFF602FUW	hg19	✓	✓
K562	IRF2	ENCFF147VCN	hg19	✓	✓
K562	IRF2	ENCFF852RLW	hg19	✓	✓
K562	IRF9	ENCFF090MZL	hg19	✓	✓
K562	IRF9	ENCFF572JRO	hg19	✓	✓
K562	JUN	ENCFF000YIN	hg19	✓	✓
K562	JUN	ENCFF000YIU	hg19	✓	✓
K562	JUN	ENCFF000YIV	hg19	✓	✓
K562	JUN	ENCFF000YIW	hg19	✓	✓
K562	JUN	ENCFF000YIZ	hg19	✓	✓
K562	JUN	ENCFF000YJB	hg19	✓	✓
K562	JUN	ENCFF000YJD	hg19	✓	✓
K562	JUN	ENCFF000YJG	hg19	✓	✓
K562	JUN	ENCFF000YJH	hg19	✓	✓
K562	JUN	ENCFF000YJN	hg19	✓	✓
K562	JUN	ENCFF000YJP	hg19	✓	✓
K562	JUN	ENCFF000YJQ	hg19	✓	✓
K562	JUNB	ENCFF000ZUH	hg19	✓	✓
K562	JUNB	ENCFF000ZUJ	hg19	✓	✓
K562	JUNB	ENCFF193ALV	hg19	✓	✓
K562	JUNB	ENCFF889JSZ	hg19	✓	✓
K562	JUND	ENCFF000YSA	hg19	✓	✓
K562	JUND	ENCFF000YSH	hg19	✓	✓
K562	JUND	ENCFF000ZUN	hg19	✓	✓
K562	JUND	ENCFF000ZUP	hg19	✓	✓
K562	JUND	ENCFF000ZUT	hg19	✓	✓
K562	KAT2B	ENCFF000CAN	hg19	✓	✓
K562	KDM1A	ENCFF000BZW	hg19	✓	✓
K562	KDM4B	ENCFF687NJZ	hg19	✓	✓
K562	KDM4B	ENCFF697MUV	hg19	✓	✓
K562	KDM5B	ENCFF000CAU	hg19	✓	✓
K562	KDM5B	ENCFF000CAV	hg19	✓	✓
K562	KLF1	ENCFF630NYB	hg19	✓	✓
K562	KLF1	ENCFF929AIJ	hg19	✓	✓
K562	KLF13	ENCFF169LKQ	hg19	✓	✓
K562	KLF13	ENCFF708ZXK	hg19	✓	✓
K562	L3MBTL2	ENCFF011MCR	hg19	✓	✓
K562	L3MBTL2	ENCFF767TZS	hg19	✓	✓
K562	LEF1	ENCFF550WAC	hg19	✓	✓
K562	LEF1	ENCFF928QMZ	hg19	✓	✓
K562	MAFF	ENCFF000YSN	hg19	✓	✓
K562	MAFF	ENCFF000YSO	hg19	✓	✓
K562	MAFG	ENCFF308BKD	hg19	✓	✓
K562	MAFG	ENCFF743FRI	hg19	✓	✓
K562	MAFK	ENCFF000YSW	hg19	✓	✓
K562	MAFK	ENCFF000YSY	hg19	✓	✓
K562	MAX	ENCFF000QBM	hg19	✓	✓
K562	MAX	ENCFF000QBS	hg19	✓	✓
K562	MAX	ENCFF000YTD	hg19	✓	✓
K562	MAX	ENCFF000YTJ	hg19	✓	✓
K562	MAX	ENCFF000YTL	hg19	✓	✓
K562	MAX	ENCFF000YTM	hg19	✓	✓
K562	MAZ	ENCFF000YTP	hg19	✓	✓
K562	MAZ	ENCFF000YTQ	hg19	✓	✓
K562	MBD2	ENCFF182CYB	hg19	✓	✓
K562	MBD2	ENCFF267EKF	hg19	✓	✓
K562	MEF2A	ENCFF000QBV	hg19	✓	✓
K562	MEF2A	ENCFF000QBY	hg19	✓	✓
K562	MIER1	ENCFF042HRP	hg19	✓	✓
K562	MIER1	ENCFF465ENL	hg19	✓	✓
K562	MITF	ENCFF046ELO	hg19	✓	✓
K562	MITF	ENCFF400PQW	hg19	✓	✓
K562	MLLT1	ENCFF069MNA	hg19	✓	✓
K562	MLLT1	ENCFF463KKL	hg19	✓	✓
K562	MLLT1	ENCFF471WLV	hg19	✓	✓
K562	MLLT1	ENCFF821TOA	hg19	✓	✓
K562	MTA2	ENCFF063DLZ	hg19	✓	✓
K562	MTA2	ENCFF333NCC	hg19	✓	✓
K562	MTA2	ENCFF539VZJ	hg19	✓	✓
K562	MTA2	ENCFF568FRV	hg19	✓	✓
K562	MXI1	ENCFF000YTZ	hg19	✓	✓
K562	MXI1	ENCFF000YUA	hg19	✓	✓
K562	MYC	ENCFF000RVQ	hg19	✓	✓
K562	MYC	ENCFF000RVS	hg19	✓	✓
K562	MYC	ENCFF000RVU	hg19	✓	✓
K562	MYC	ENCFF000YJV	hg19	✓	✓
K562	MYC	ENCFF000YJY	hg19	✓	✓
K562	MYC	ENCFF000YJZ	hg19	✓	✓
K562	MYC	ENCFF000YKC	hg19	✓	✓
K562	MYC	ENCFF000YKD	hg19	✓	✓
K562	MYC	ENCFF000YKF	hg19	✓	✓
K562	MYC	ENCFF000YKH	hg19	✓	✓
K562	MYC	ENCFF000YKI	hg19	✓	✓
K562	MYC	ENCFF000YKQ	hg19	✓	✓
K562	MYC	ENCFF000YKU	hg19	✓	✓
K562	MYC	ENCFF000YKV	hg19	✓	✓
K562	MYC	ENCFF000YKW	hg19	✓	✓
K562	MYNN	ENCFF272HDX	hg19	✓	✓
K562	MYNN	ENCFF487NQY	hg19	✓	✓
K562	NBN	ENCFF262STC	hg19	✓	✓
K562	NBN	ENCFF948RVR	hg19	✓	✓
K562	NCOA1	ENCFF208HMF	hg19	✓	✓
K562	NCOA1	ENCFF690URW	hg19	✓	✓
K562	NCOR1	ENCFF000BZY	hg19	✓	✓
K562	NFE2	ENCFF000YUP	hg19	✓	✓
K562	NFE2	ENCFF000YUQ	hg19	✓	✓
K562	NFE2	ENCFF395SCA	hg19	✓	✓
K562	NFE2	ENCFF545MBO	hg19	✓	✓
K562	NFE2L1	ENCFF248TDS	hg19	✓	✓
K562	NFE2L1	ENCFF612OEV	hg19	✓	✓
K562	NFRKB	ENCFF239DXH	hg19	✓	✓
K562	NFRKB	ENCFF943WPZ	hg19	✓	✓
K562	NFYA	ENCFF000YUR	hg19	✓	✓
K562	NFYA	ENCFF000YUS	hg19	✓	✓
K562	NFYB	ENCFF000YUX	hg19	✓	✓
K562	NFYB	ENCFF000YUY	hg19	✓	✓
K562	NR2C2	ENCFF000ZCB	hg19	✓	✓
K562	NR2C2	ENCFF000ZCC	hg19	✓	✓
K562	NR2C2	ENCFF606YNV	hg19	✓	✓
K562	NR2C2	ENCFF961GDC	hg19	✓	✓
K562	NR2F1	ENCFF056YEU	hg19	✓	✓
K562	NR2F1	ENCFF688SSK	hg19	✓	✓
K562	NR2F2	ENCFF000QCD	hg19	✓	✓
K562	NR2F2	ENCFF000QCF	hg19	✓	✓
K562	NR2F6	ENCFF361KFD	hg19	✓	✓
K562	NR2F6	ENCFF688UQF	hg19	✓	✓
K562	NR4A1	ENCFF000ZUX	hg19	✓	✓
K562	NR4A1	ENCFF000ZUY	hg19	✓	✓
K562	NRF1	ENCFF000YVE	hg19	✓	✓
K562	NRF1	ENCFF000YVG	hg19	✓	✓
K562	NRF1	ENCFF615FDE	hg19	✓	✓
K562	NRF1	ENCFF724MBT	hg19	✓	✓
K562	NRF1	ENCFF742QOQ	hg19	✓	✓
K562	NRF1	ENCFF862RTJ	hg19	✓	✓
K562	NRF1	ENCFF882JOI	hg19	✓	✓
K562	NRF1	ENCFF986GTB	hg19	✓	✓
K562	PHF8	ENCFF000CAP	hg19	✓	✓
K562	PHF8	ENCFF000CAR	hg19	✓	✓
K562	PKNOX1	ENCFF133FDG	hg19	✓	✓
K562	PKNOX1	ENCFF394VWK	hg19	✓	✓
K562	PML	ENCFF000QCT	hg19	✓	✓
K562	PML	ENCFF000QCZ	hg19	✓	✓
K562	POLR2A	ENCFF000QDM	hg19	✓	✓
K562	POLR2A	ENCFF000QDN	hg19	✓	✓
K562	POLR2A	ENCFF000RWN	hg19	✓	✓
K562	POLR2A	ENCFF000RWQ	hg19	✓	✓
K562	POLR2A	ENCFF000YVY	hg19	✓	✓
K562	POLR2A	ENCFF000YVZ	hg19	✓	✓
K562	POLR2A	ENCFF000YWD	hg19	✓	✓
K562	POLR2A	ENCFF000YWG	hg19	✓	✓
K562	POLR2A	ENCFF000YWH	hg19	✓	✓
K562	POLR2A	ENCFF000YWK	hg19	✓	✓
K562	POLR2A	ENCFF000YWL	hg19	✓	✓
K562	POLR2A	ENCFF000YWO	hg19	✓	✓
K562	POLR2A	ENCFF000YWP	hg19	✓	✓
K562	POLR2A	ENCFF000YWR	hg19	✓	✓
K562	POLR2A	ENCFF000YWV	hg19	✓	✓
K562	POLR2A	ENCFF000YWW	hg19	✓	✓
K562	POLR2AphosphoS2	ENCFF000YWZ	hg19	✓	✓
K562	POLR2AphosphoS2	ENCFF000YXA	hg19	✓	✓
K562	POLR2AphosphoS2	ENCFF000YXJ	hg19	✓	✓
K562	POLR2AphosphoS2	ENCFF000YXK	hg19	✓	✓
K562	POLR2AphosphoS5	ENCFF000QDB	hg19	✓	✓
K562	POLR2AphosphoS5	ENCFF000QDE	hg19	✓	✓
K562	POLR3A	ENCFF000YYM	hg19	✓	✓
K562	POLR3A	ENCFF000YYN	hg19	✓	✓
K562	POLR3G	ENCFF000YXP	hg19	✓	✓
K562	POLR3G	ENCFF000YXQ	hg19	✓	✓
K562	PTRF	ENCFF024MPE	hg19	✓	✓
K562	PTRF	ENCFF866OLR	hg19	✓	✓
K562	PTTG1	ENCFF400FDW	hg19	✓	✓
K562	PTTG1	ENCFF860REV	hg19	✓	✓
K562	PYGO2	ENCFF137WND	hg19	✓	✓
K562	PYGO2	ENCFF180VYU	hg19	✓	✓
K562	RAD21	ENCFF000QDZ	hg19	✓	✓
K562	RAD21	ENCFF000QEC	hg19	✓	✓
K562	RAD21	ENCFF000YXW	hg19	✓	✓
K562	RAD21	ENCFF000YXX	hg19	✓	✓
K562	RAD51	ENCFF254KBN	hg19	✓	✓
K562	RAD51	ENCFF650WIA	hg19	✓	✓
K562	RBBP5	ENCFF000CBG	hg19	✓	✓
K562	RBBP5	ENCFF000CBJ	hg19	✓	✓
K562	RCOR1	ENCFF000YLE	hg19	✓	✓
K562	RCOR1	ENCFF000YLK	hg19	✓	✓
K562	RCOR1	ENCFF000YLL	hg19	✓	✓
K562	RCOR1	ENCFF000YLN	hg19	✓	✓
K562	RELA	ENCFF070QUN	hg19	✓	✓
K562	RELA	ENCFF904PIO	hg19	✓	✓
K562	REST	ENCFF000CBO	hg19	✓	✓
K562	REST	ENCFF000QCL	hg19	✓	✓
K562	REST	ENCFF000QCM	hg19	✓	✓
K562	RFX1	ENCFF080MNK	hg19	✓	✓
K562	RFX1	ENCFF862UZN	hg19	✓	✓
K562	RFX5	ENCFF000YYB	hg19	✓	✓
K562	RFX5	ENCFF000YYG	hg19	✓	✓
K562	RNF2	ENCFF001QXD	hg19	✓	✓
K562	RNF2	ENCFF050ZWR	hg19	✓	✓
K562	RNF2	ENCFF107VJA	hg19	✓	✓
K562	RNF2	ENCFF177GPP	hg19	✓	✓
K562	RNF2	ENCFF672FSO	hg19	✓	✓
K562	RNF2	ENCFF708IYO	hg19	✓	✓
K562	RNF2	ENCFF842SKP	hg19	✓	✓
K562	RUNX1	ENCFF095UEF	hg19	✓	✓
K562	RUNX1	ENCFF391CGQ	hg19	✓	✓
K562	RUNX1	ENCFF481RQA	hg19	✓	✓
K562	RUNX1	ENCFF892CVA	hg19	✓	✓
K562	SAP30	ENCFF000CBT	hg19	✓	✓
K562	SAP30	ENCFF000CBU	hg19	✓	✓
K562	SETDB1	ENCFF000CBX	hg19	✓	✓
K562	SETDB1	ENCFF000YYQ	hg19	✓	✓
K562	SETDB1	ENCFF000YYT	hg19	✓	✓
K562	SETDB1	ENCFF000YYX	hg19	✓	✓
K562	SETDB1	ENCFF000YYY	hg19	✓	✓
K562	SIN3A	ENCFF000QFM	hg19	✓	✓
K562	SIN3A	ENCFF000QFP	hg19	✓	✓
K562	SIN3A	ENCFF579IUE	hg19	✓	✓
K562	SIN3A	ENCFF729BKM	hg19	✓	✓
K562	SIRT6	ENCFF000CBZ	hg19	✓	✓
K562	SIRT6	ENCFF000YZD	hg19	✓	✓
K562	SIRT6	ENCFF000YZE	hg19	✓	✓
K562	SIX5	ENCFF000QFT	hg19	✓	✓
K562	SIX5	ENCFF000QFU	hg19	✓	✓
K562	SIX5	ENCFF000QGB	hg19	✓	✓
K562	SIX5	ENCFF000QGE	hg19	✓	✓
K562	SMAD2	ENCFF150PLO	hg19	✓	✓
K562	SMAD2	ENCFF660MJY	hg19	✓	✓
K562	SMAD5	ENCFF641CKM	hg19	✓	✓
K562	SMAD5	ENCFF820SNZ	hg19	✓	✓
K562	SMARCA4	ENCFF000YGY	hg19	✓	✓
K562	SMARCA4	ENCFF000YGZ	hg19	✓	✓
K562	SMARCA4	ENCFF620XKU	hg19	✓	✓
K562	SMARCA4	ENCFF676EUR	hg19	✓	✓
K562	SMARCB1	ENCFF000YPV	hg19	✓	✓
K562	SMARCB1	ENCFF000YPY	hg19	✓	✓
K562	SMARCE1	ENCFF115WLQ	hg19	✓	✓
K562	SMARCE1	ENCFF868URB	hg19	✓	✓
K562	SMC3	ENCFF000YZI	hg19	✓	✓
K562	SMC3	ENCFF000YZL	hg19	✓	✓
K562	SP1	ENCFF000QGI	hg19	✓	✓
K562	SP1	ENCFF000QGM	hg19	✓	✓
K562	SP1	ENCFF541UXW	hg19	✓	✓
K562	SP1	ENCFF545HSY	hg19	✓	✓
K562	SP2	ENCFF000QGR	hg19	✓	✓
K562	SP2	ENCFF000QGU	hg19	✓	✓
K562	SPI1	ENCFF000QDR	hg19	✓	✓
K562	SPI1	ENCFF000QDU	hg19	✓	✓
K562	SREBF1	ENCFF295KFF	hg19	✓	✓
K562	SREBF1	ENCFF592VTW	hg19	✓	✓
K562	SRF	ENCFF000QHC	hg19	✓	✓
K562	SRF	ENCFF000QHD	hg19	✓	✓
K562	STAT1	ENCFF000YZN	hg19	✓	✓
K562	STAT1	ENCFF000YZO	hg19	✓	✓
K562	STAT1	ENCFF000YZR	hg19	✓	✓
K562	STAT1	ENCFF000YZW	hg19	✓	✓
K562	STAT1	ENCFF000YZZ	hg19	✓	✓
K562	STAT1	ENCFF000ZAC	hg19	✓	✓
K562	STAT1	ENCFF000ZAD	hg19	✓	✓
K562	STAT1	ENCFF000ZAF	hg19	✓	✓
K562	STAT2	ENCFF000ZAI	hg19	✓	✓
K562	STAT2	ENCFF000ZAJ	hg19	✓	✓
K562	STAT2	ENCFF000ZAM	hg19	✓	✓
K562	STAT2	ENCFF000ZAN	hg19	✓	✓
K562	STAT5A	ENCFF000QHL	hg19	✓	✓
K562	STAT5A	ENCFF000QHN	hg19	✓	✓
K562	SUZ12	ENCFF000CCI	hg19	✓	✓
K562	SUZ12	ENCFF193XPY	hg19	✓	✓
K562	SUZ12	ENCFF558LSV	hg19	✓	✓
K562	TAF1	ENCFF000QHP	hg19	✓	✓
K562	TAF1	ENCFF000QHS	hg19	✓	✓
K562	TAF7	ENCFF000QHX	hg19	✓	✓
K562	TAF7	ENCFF000QIA	hg19	✓	✓
K562	TAF7	ENCFF124VCI	hg19	✓	✓
K562	TAF7	ENCFF373VCV	hg19	✓	✓
K562	TAL1	ENCFF000ZAT	hg19	✓	✓
K562	TAL1	ENCFF000ZAU	hg19	✓	✓
K562	TAL1	ENCFF341UEE	hg19	✓	✓
K562	TAL1	ENCFF389WLJ	hg19	✓	✓
K562	TARDBP	ENCFF033ACD	hg19	✓	✓
K562	TARDBP	ENCFF677HTP	hg19	✓	✓
K562	TARDBP	ENCFF770FOE	hg19	✓	✓
K562	TARDBP	ENCFF978JTT	hg19	✓	✓
K562	TBL1XR1	ENCFF000ZAW	hg19	✓	✓
K562	TBL1XR1	ENCFF000ZBB	hg19	✓	✓
K562	TBL1XR1	ENCFF000ZBE	hg19	✓	✓
K562	TBL1XR1	ENCFF000ZBM	hg19	✓	✓
K562	TBP	ENCFF000ZBN	hg19	✓	✓
K562	TBP	ENCFF000ZBP	hg19	✓	✓
K562	TCF7	ENCFF862PIC	hg19	✓	✓
K562	TCF7	ENCFF946BKE	hg19	✓	✓
K562	TCF7L2	ENCFF508MJP	hg19	✓	✓
K562	TCF7L2	ENCFF833DBR	hg19	✓	✓
K562	TEAD2	ENCFF197TMV	hg19	✓	✓
K562	TEAD2	ENCFF578CTB	hg19	✓	✓
K562	TEAD4	ENCFF000QIF	hg19	✓	✓
K562	TEAD4	ENCFF000QIJ	hg19	✓	✓
K562	TFDP1	ENCFF488CVL	hg19	✓	✓
K562	TFDP1	ENCFF513DAL	hg19	✓	✓
K562	TFDP1	ENCFF581ZBQ	hg19	✓	✓
K562	TFDP1	ENCFF826XVE	hg19	✓	✓
K562	THAP1	ENCFF000QIN	hg19	✓	✓
K562	THAP1	ENCFF000QIQ	hg19	✓	✓
K562	TRIM24	ENCFF030VNO	hg19	✓	✓
K562	TRIM24	ENCFF293FTN	hg19	✓	✓
K562	TRIM28	ENCFF000QIV	hg19	✓	✓
K562	TRIM28	ENCFF000QJB	hg19	✓	✓
K562	TRIM28	ENCFF000YSI	hg19	✓	✓
K562	TRIM28	ENCFF000YSJ	hg19	✓	✓
K562	TRIM28	ENCFF275STF	hg19	✓	✓
K562	TRIM28	ENCFF282OJT	hg19	✓	✓
K562	TRIM28	ENCFF482NNF	hg19	✓	✓
K562	TRIM28	ENCFF997OPU	hg19	✓	✓
K562	TSC22D4	ENCFF143UTJ	hg19	✓	✓
K562	TSC22D4	ENCFF811OUA	hg19	✓	✓
K562	UBTF	ENCFF000ZCF	hg19	✓	✓
K562	UBTF	ENCFF000ZCG	hg19	✓	✓
K562	UBTF	ENCFF000ZCW	hg19	✓	✓
K562	UBTF	ENCFF000ZCX	hg19	✓	✓
K562	USF1	ENCFF000QJD	hg19	✓	✓
K562	USF1	ENCFF000QJG	hg19	✓	✓
K562	USF2	ENCFF000ZCY	hg19	✓	✓
K562	USF2	ENCFF000ZDA	hg19	✓	✓
K562	USF2	ENCFF523PEG	hg19	✓	✓
K562	USF2	ENCFF918WMQ	hg19	✓	✓
K562	WHSC1	ENCFF000CAE	hg19	✓	✓
K562	XRCC4	ENCFF000ZDD	hg19	✓	✓
K562	XRCC4	ENCFF000ZDE	hg19	✓	✓
K562	YBX1	ENCFF509PRR	hg19	✓	✓
K562	YBX1	ENCFF869CLO	hg19	✓	✓
K562	YY1	ENCFF000QJT	hg19	✓	✓
K562	YY1	ENCFF000QJW	hg19	✓	✓
K562	YY1	ENCFF000QKB	hg19	✓	✓
K562	YY1	ENCFF000QKE	hg19	✓	✓
K562	YY1	ENCFF000ZDN	hg19	✓	✓
K562	YY1	ENCFF000ZDO	hg19	✓	✓
K562	ZBED1	ENCFF016MFU	hg19	✓	✓
K562	ZBED1	ENCFF986OUP	hg19	✓	✓
K562	ZBTB11	ENCFF144CPG	hg19	✓	✓
K562	ZBTB11	ENCFF434TTY	hg19	✓	✓
K562	ZBTB11	ENCFF846HRR	hg19	✓	✓
K562	ZBTB11	ENCFF953SAQ	hg19	✓	✓
K562	ZBTB33	ENCFF000QKN	hg19	✓	✓
K562	ZBTB33	ENCFF000QKO	hg19	✓	✓
K562	ZBTB33	ENCFF397XVJ	hg19	✓	✓
K562	ZBTB33	ENCFF675GYP	hg19	✓	✓
K562	ZBTB40	ENCFF295CQL	hg19	✓	✓
K562	ZBTB40	ENCFF861YTF	hg19	✓	✓
K562	ZBTB7A	ENCFF000QKV	hg19	✓	✓
K562	ZBTB7A	ENCFF000QKX	hg19	✓	✓
K562	ZC3H11A	ENCFF000ZDP	hg19	✓	✓
K562	ZC3H11A	ENCFF000ZDQ	hg19	✓	✓
K562	ZEB2	ENCFF167RGS	hg19	✓	✓
K562	ZEB2	ENCFF666BDF	hg19	✓	✓
K562	ZEB2	ENCFF689KTQ	hg19	✓	✓
K562	ZEB2	ENCFF875HFU	hg19	✓	✓
K562	ZFX	ENCFF500GNW	hg19	✓	✓
K562	ZFX	ENCFF804GZU	hg19	✓	✓
K562	ZHX1	ENCFF845YHI	hg19	✓	✓
K562	ZHX1	ENCFF899GZH	hg19	✓	✓
K562	ZKSCAN1	ENCFF142DHE	hg19	✓	✓
K562	ZKSCAN1	ENCFF169POV	hg19	✓	✓
K562	ZKSCAN8	ENCFF473TXL	hg19	✓	✓
K562	ZKSCAN8	ENCFF508ZDE	hg19	✓	✓
K562	ZMIZ1	ENCFF000ZFP	hg19	✓	✓
K562	ZMIZ1	ENCFF000ZFQ	hg19	✓	✓
K562	ZNF143	ENCFF000ZDX	hg19	✓	✓
K562	ZNF143	ENCFF000ZDZ	hg19	✓	✓
K562	ZNF175	ENCFF538HUN	hg19	✓	✓
K562	ZNF175	ENCFF775KLX	hg19	✓	✓
K562	ZNF197	ENCFF764PZX	hg19	✓	✓
K562	ZNF197	ENCFF947CVN	hg19	✓	✓
K562	ZNF24	ENCFF045NGS	hg19	✓	✓
K562	ZNF24	ENCFF349GIB	hg19	✓	✓
K562	ZNF24	ENCFF767NHP	hg19	✓	✓
K562	ZNF24	ENCFF807NZJ	hg19	✓	✓
K562	ZNF24	ENCFF951UTH	hg19	✓	✓
K562	ZNF24	ENCFF967XYK	hg19	✓	✓
K562	ZNF263	ENCFF000ZEF	hg19	✓	✓
K562	ZNF263	ENCFF000ZEG	hg19	✓	✓
K562	ZNF274	ENCFF000ZEL	hg19	✓	✓
K562	ZNF274	ENCFF000ZEM	hg19	✓	✓
K562	ZNF274	ENCFF000ZEP	hg19	✓	✓
K562	ZNF274	ENCFF000ZEQ	hg19	✓	✓
K562	ZNF318	ENCFF175TNH	hg19	✓	✓
K562	ZNF318	ENCFF720PEL	hg19	✓	✓
K562	ZNF384	ENCFF000ZFA	hg19	✓	✓
K562	ZNF384	ENCFF000ZFG	hg19	✓	✓
K562	ZNF584	ENCFF151KAU	hg19	✓	✓
K562	ZNF584	ENCFF749SPN	hg19	✓	✓
K562	ZNF589	ENCFF500XCK	hg19	✓	✓
K562	ZNF589	ENCFF729JBY	hg19	✓	✓
K562	ZNF639	ENCFF117CKT	hg19	✓	✓
K562	ZNF639	ENCFF916QKW	hg19	✓	✓
K562	ZNF644	ENCFF729SVH	hg19	✓	✓
K562	ZNF644	ENCFF968XOX	hg19	✓	✓
K562	ZNF740	ENCFF284BJY	hg19	✓	✓
K562	ZNF740	ENCFF356LRY	hg19	✓	✓
K562	ZNF766	ENCFF133ZYE	hg19	✓	✓
K562	ZNF766	ENCFF323PVX	hg19	✓	✓
K562	ZNF83	ENCFF054RVU	hg19	✓	✓
K562	ZNF83	ENCFF306XER	hg19	✓	✓
K562	Input	wgEncodeSydhTfbsK562InputV2RawDataRep1	hg19	✓	✓
K562	Input	wgEncodeSydhTfbsK562InputV2RawDataRep2	hg19	✓	✓
K562	Input	wgEncodeUwHistoneK562InputStdRawDataRep1	hg19	✓	✓
K562	Input	wgEncodeUwTfbsK562InputStdRawDataRep1	hg19	✓	✓
MCF7	CEBPB	ENCFF000QKZ	hg19	✓	✓
MCF7	CEBPB	ENCFF000QLD	hg19	✓	✓
MCF7	CEBPG	ENCFF471EXM	hg19	✓	✓
MCF7	CEBPG	ENCFF877WMR	hg19	✓	✓
MCF7	cFOS	cFOS_Kong	hg19	✓	✓
MCF7	CHD1	ENCFF239MAH	hg19	✓	✓
MCF7	CHD1	ENCFF837GFI	hg19	✓	✓
MCF7	cJUN	cJUN_Kong	hg19	✓	✓
MCF7	CREB1	CREB1_GSE41561	hg19	✓	✓
MCF7	CTBP1	ENCFF630HPE	hg19	✓	✓
MCF7	CTBP1	ENCFF678DEO	hg19	✓	✓
MCF7	CTCF	ENCFF000QLH	hg19	✓	✓
MCF7	CTCF	ENCFF000QLK	hg19	✓	✓
MCF7	CTCF	ENCFF000RZM	hg19	✓	✓
MCF7	CTCF	ENCFF000RZO	hg19	✓	✓
MCF7	CTCF	ENCFF000RZQ	hg19	✓	✓
MCF7	CTCF	ENCFF000RZS	hg19	✓	✓
MCF7	CTCF	ENCFF000RZZ	hg19	✓	✓
MCF7	CTCF	ENCFF000SAA	hg19	✓	✓
MCF7	CTCF	ENCFF000SAG	hg19	✓	✓
MCF7	CTCF	ENCFF000SAH	hg19	✓	✓
MCF7	CTCF	ENCFF000SAR	hg19	✓	✓
MCF7	CTCF	ENCFF000SAT	hg19	✓	✓
MCF7	CTCF	ENCFF001HTS	hg19	✓	✓
MCF7	CTCF	ENCFF001HTX	hg19	✓	✓
MCF7	CUX1	ENCFF216GDM	hg19	✓	✓
MCF7	CUX1	ENCFF853POP	hg19	✓	✓
MCF7	DPF2	ENCFF931KUQ	hg19	✓	✓
MCF7	DPF2	ENCFF934FGG	hg19	✓	✓
MCF7	E2F4	ENCFF087PBL	hg19	✓	✓
MCF7	E2F4	ENCFF169QDL	hg19	✓	✓
MCF7	EGR1	ENCFF000QLP	hg19	✓	✓
MCF7	EGR1	ENCFF000QLS	hg19	✓	✓
MCF7	ELF1	ENCFF000QLX	hg19	✓	✓
MCF7	ELF1	ENCFF000QMA	hg19	✓	✓
MCF7	ELF1	ENCFF509LLL	hg19	✓	✓
MCF7	ELF1	ENCFF708IMW	hg19	✓	✓
MCF7	ELK1	ENCFF054VLG	hg19	✓	✓
MCF7	ELK1	ENCFF157ZBY	hg19	✓	✓
MCF7	EP300	ENCFF000QOZ	hg19	✓	✓
MCF7	EP300	ENCFF000QPA	hg19	✓	✓
MCF7	Eralpha	ERalpha_GSE41561	hg19	✓	✓
MCF7	Eralpha	ERalpha_Kong	hg19	✓	✓
MCF7	ESRRA	ENCFF265BKP	hg19	✓	✓
MCF7	ESRRA	ENCFF701AFL	hg19	✓	✓
MCF7	FOSL2	ENCFF000QME	hg19	✓	✓
MCF7	FOSL2	ENCFF000QMI	hg19	✓	✓
MCF7	FOSL2	ENCFF873PTI	hg19	✓	✓
MCF7	FOSL2	ENCFF946OHC	hg19	✓	✓
MCF7	FOXA1	FOXA1_Kong	hg19	✓	✓
MCF7	FOXK2	ENCFF574FWU	hg19	✓	✓
MCF7	FOXK2	ENCFF957ELP	hg19	✓	✓
MCF7	FOXM1	ENCFF000QMN	hg19	✓	✓
MCF7	FOXM1	ENCFF000QMQ	hg19	✓	✓
MCF7	GABPA	ENCFF000QMV	hg19	✓	✓
MCF7	GABPA	ENCFF000QMY	hg19	✓	✓
MCF7	GABPA	ENCFF768AST	hg19	✓	✓
MCF7	GABPA	ENCFF862PGC	hg19	✓	✓
MCF7	GATA3	ENCFF000QND	hg19	✓	✓
MCF7	GATA3	ENCFF000QNE	hg19	✓	✓
MCF7	GATA3	ENCFF000ZKH	hg19	✓	✓
MCF7	GATA3	ENCFF000ZKO	hg19	✓	✓
MCF7	GATA3	ENCFF000ZKP	hg19	✓	✓
MCF7	GATA3	ENCFF000ZKS	hg19	✓	✓
MCF7	GTF2F1	ENCFF059RII	hg19	✓	✓
MCF7	GTF2F1	ENCFF114GGP	hg19	✓	✓
MCF7	HA-E2F1	ENCFF000ZKZ	hg19	✓	✓
MCF7	HA-E2F1	ENCFF000ZLC	hg19	✓	✓
MCF7	HCFC1	ENCFF409MLU	hg19	✓	✓
MCF7	HCFC1	ENCFF863CKR	hg19	✓	✓
MCF7	HDAC2	ENCFF000QNL	hg19	✓	✓
MCF7	HDAC2	ENCFF000QNO	hg19	✓	✓
MCF7	HDGF	ENCFF575KJF	hg19	✓	✓
MCF7	HDGF	ENCFF828KQX	hg19	✓	✓
MCF7	HSF1	ENCFF093CYD	hg19	✓	✓
MCF7	HSF1	ENCFF635JVW	hg19	✓	✓
MCF7	HSF1	HSF1_GSE38901	hg19	✓	✓
MCF7	JUND	ENCFF000QNT	hg19	✓	✓
MCF7	JUND	ENCFF000QNU	hg19	✓	✓
MCF7	KLF4	ENCFF772MDW	hg19	✓	✓
MCF7	KLF4	ENCFF965ZXK	hg19	✓	✓
MCF7	KLF4	KLF4_GSE41561	hg19	✓	✓
MCF7	KLF9	ENCFF544NMW	hg19	✓	✓
MCF7	KLF9	ENCFF812ESP	hg19	✓	✓
MCF7	MAX	ENCFF000QOC	hg19	✓	✓
MCF7	MAX	ENCFF000QOH	hg19	✓	✓
MCF7	MAZ	ENCFF652BBA	hg19	✓	✓
MCF7	MAZ	ENCFF734GEN	hg19	✓	✓
MCF7	MBD2	ENCFF360HZC	hg19	✓	✓
MCF7	MBD2	ENCFF728PLX	hg19	✓	✓
MCF7	MBD3	MBD3_GSE44737	hg19	✓	✓
MCF7	MED1	MED1_Liu	hg19	✓	✓
MCF7	MLLT1	ENCFF288XHQ	hg19	✓	✓
MCF7	MLLT1	ENCFF376QZH	hg19	✓	✓
MCF7	MNT	ENCFF221NPH	hg19	✓	✓
MCF7	MNT	ENCFF429HOM	hg19	✓	✓
MCF7	MTA1	ENCFF061KWB	hg19	✓	✓
MCF7	MTA1	ENCFF511YMN	hg19	✓	✓
MCF7	MTA2	ENCFF043VGV	hg19	✓	✓
MCF7	MTA2	ENCFF828SPJ	hg19	✓	✓
MCF7	MTA3	ENCFF473JXX	hg19	✓	✓
MCF7	MTA3	ENCFF985MWI	hg19	✓	✓
MCF7	MYC	ENCFF000RYH	hg19	✓	✓
MCF7	MYC	ENCFF000RYJ	hg19	✓	✓
MCF7	MYC	ENCFF000RYQ	hg19	✓	✓
MCF7	MYC	ENCFF000RYS	hg19	✓	✓
MCF7	MYC	ENCFF000RYY	hg19	✓	✓
MCF7	MYC	ENCFF000RZA	hg19	✓	✓
MCF7	MYC	ENCFF000RZF	hg19	✓	✓
MCF7	MYC	ENCFF000RZH	hg19	✓	✓
MCF7	NONO	ENCFF368TVX	hg19	✓	✓
MCF7	NONO	ENCFF564RWN	hg19	✓	✓
MCF7	NOTCH3	NOTCH3_JHU	hg19	✓	✓
MCF7	NR2F2	ENCFF000QOJ	hg19	✓	✓
MCF7	NR2F2	ENCFF000QOM	hg19	✓	✓
MCF7	NRF1	ENCFF403JKC	hg19	✓	✓
MCF7	NRF1	ENCFF687COF	hg19	✓	✓
MCF7	PBX1	PBX1_Luca	hg19	✓	✓
MCF7	PML	ENCFF000QPG	hg19	✓	✓
MCF7	PML	ENCFF000QPL	hg19	✓	✓
MCF7	POLR2A	ENCFF000SBC	hg19	✓	✓
MCF7	POLR2A	ENCFF000SBD	hg19	✓	✓
MCF7	POLR2A	ENCFF000SBE	hg19	✓	✓
MCF7	POLR2A	ENCFF000SBH	hg19	✓	✓
MCF7	POLR2A	ENCFF000SBL	hg19	✓	✓
MCF7	POLR2A	ENCFF000SBN	hg19	✓	✓
MCF7	RAD21	ENCFF000QPO	hg19	✓	✓
MCF7	RAD21	ENCFF000QPS	hg19	✓	✓
MCF7	RAD21	ENCFF614KAI	hg19	✓	✓
MCF7	RAD21	ENCFF717AFR	hg19	✓	✓
MCF7	RCOR1	ENCFF646VJD	hg19	✓	✓
MCF7	RCOR1	ENCFF648VRU	hg19	✓	✓
MCF7	REST	ENCFF000QOQ	hg19	✓	✓
MCF7	REST	ENCFF000QOR	hg19	✓	✓
MCF7	RFX1	ENCFF041GWT	hg19	✓	✓
MCF7	RFX1	ENCFF293RDA	hg19	✓	✓
MCF7	RFX1	ENCFF451IIX	hg19	✓	✓
MCF7	RFX1	ENCFF902IUI	hg19	✓	✓
MCF7	RXRA	RXRA_GSE41561	hg19	✓	✓
MCF7	SIN3A	ENCFF000QQN	hg19	✓	✓
MCF7	SIN3A	ENCFF000QQO	hg19	✓	✓
MCF7	SIN3A	ENCFF433CVZ	hg19	✓	✓
MCF7	SIN3A	ENCFF557MNR	hg19	✓	✓
MCF7	SREBF1	ENCFF829MEE	hg19	✓	✓
MCF7	SREBF1	ENCFF869KUX	hg19	✓	✓
MCF7	SRF	ENCFF000QQR	hg19	✓	✓
MCF7	SRF	ENCFF000QQV	hg19	✓	✓
MCF7	TAF1	ENCFF000QQZ	hg19	✓	✓
MCF7	TAF1	ENCFF000QRC	hg19	✓	✓
MCF7	TCF12	ENCFF000QRG	hg19	✓	✓
MCF7	TCF12	ENCFF000QRI	hg19	✓	✓
MCF7	TCF7L2	ENCFF000ZLI	hg19	✓	✓
MCF7	TCF7L2	ENCFF000ZLP	hg19	✓	✓
MCF7	TDRD3	TDRD3_GSE22612	hg19	✓	✓
MCF7	TEAD4	ENCFF000QRO	hg19	✓	✓
MCF7	TEAD4	ENCFF000QRP	hg19	✓	✓
MCF7	TLE3	TLE3_GSE41561	hg19	✓	✓
MCF7	ZBTB11	ENCFF629SZV	hg19	✓	✓
MCF7	ZBTB11	ENCFF742ATC	hg19	✓	✓
MCF7	ZKSCAN1	ENCFF404GUE	hg19	✓	✓
MCF7	ZKSCAN1	ENCFF736VZV	hg19	✓	✓
MCF7	ZNF217	ENCFF000ZLQ	hg19	✓	✓
MCF7	ZNF217	ENCFF000ZLR	hg19	✓	✓
MCF7	ZNF592	ENCFF123UZJ	hg19	✓	✓
MCF7	ZNF592	ENCFF198QUT	hg19	✓	✓
MCF7	ZNF687	ENCFF602MLF	hg19	✓	✓
MCF7	ZNF687	ENCFF634EGZ	hg19	✓	✓
MCF7	Input	wgEncodeOpenChromChipMcf7InputRawDataRep1	hg19	✓	✓
MCF7	Input	wgEncodeUwHistoneMcf7InputStdRawDataRep1	hg19	✓	✓
MCF7	Input	wgEncodeUwTfbsMcf7InputStdRawDataRep1	hg19	✓	✓
A549	ATF3	ENCFF000MWK	hg19	✓
A549	ATF3	ENCFF000MWL	hg19	✓
A549	BCL3	ENCFF000MWO	hg19	✓
A549	BCL3	ENCFF000MWS	hg19	✓
A549	BHLHE40	ENCFF000VOA	hg19	✓
A549	BHLHE40	ENCFF000VOB	hg19	✓
A549	CBX2	ENCFF450QXJ	hg19	✓
A549	CBX2	ENCFF553BBH	hg19	✓
A549	CBX2	ENCFF573RUL	hg19	✓
A549	CBX2	ENCFF940WMV	hg19	✓
A549	CBX8	ENCFF277VQT	hg19	✓
A549	CBX8	ENCFF541NSS	hg19	✓
A549	CBX8	ENCFF745PQZ	hg19	✓
A549	CBX8	ENCFF789JGE	hg19	✓
A549	CEBPB	ENCFF000MWW	hg19	✓
A549	CEBPB	ENCFF000MWY	hg19	✓
A549	CEBPB	ENCFF000VOJ	hg19	✓
A549	CEBPB	ENCFF000VOO	hg19	✓
A549	CHD1	ENCFF019TJM	hg19	✓
A549	CHD1	ENCFF152CJX	hg19	✓
A549	CHD1	ENCFF314DAI	hg19	✓
A549	CHD1	ENCFF382NJA	hg19	✓
A549	CHD4	ENCFF110YOV	hg19	✓
A549	CHD4	ENCFF449GDV	hg19	✓
A549	CHD4	ENCFF462BVF	hg19	✓
A549	CHD4	ENCFF922RIH	hg19	✓
A549	CHD7	ENCFF216FRR	hg19	✓
A549	CHD7	ENCFF324ZFJ	hg19	✓
A549	CHD7	ENCFF394API	hg19	✓
A549	CHD7	ENCFF716HUY	hg19	✓
A549	CREB1	ENCFF000MXE	hg19	✓
A549	CREB1	ENCFF000MXG	hg19	✓
A549	CREB1	ENCFF000MXM	hg19	✓
A549	CREB1	ENCFF000MXP	hg19	✓
A549	CTCF	ENCFF000AHG	hg19	✓
A549	CTCF	ENCFF000AHI	hg19	✓
A549	CTCF	ENCFF000AHL	hg19	✓
A549	CTCF	ENCFF000AHO	hg19	✓
A549	CTCF	ENCFF000MXS	hg19	✓
A549	CTCF	ENCFF000MXY	hg19	✓
A549	CTCF	ENCFF000MYA	hg19	✓
A549	CTCF	ENCFF000MYB	hg19	✓
A549	CTCF	ENCFF000RLW	hg19	✓
A549	CTCF	ENCFF000RLY	hg19	✓
A549	CTCF	ENCFF000VPA	hg19	✓
A549	CTCF	ENCFF000VPO	hg19	✓
A549	CTCF	ENCFF001GVI	hg19	✓
A549	CTCF	ENCFF001GVJ	hg19	✓
A549	E2F6	ENCFF000MYI	hg19	✓
A549	E2F6	ENCFF000MYM	hg19	✓
A549	EHMT2	ENCFF151ISK	hg19	✓
A549	EHMT2	ENCFF566OBP	hg19	✓
A549	EHMT2	ENCFF730KGN	hg19	✓
A549	EHMT2	ENCFF806BMO	hg19	✓
A549	ELF1	ENCFF000MYQ	hg19	✓
A549	ELF1	ENCFF000MYU	hg19	✓
A549	ELK1	ENCFF035OKO	hg19	✓
A549	ELK1	ENCFF378MVM	hg19	✓
A549	EP300	ENCFF000NDS	hg19	✓
A549	EP300	ENCFF000NDZ	hg19	✓
A549	ESRRA	ENCFF466OCY	hg19	✓
A549	ESRRA	ENCFF827OOM	hg19	✓
A549	ETS1	ENCFF000MYZ	hg19	✓
A549	ETS1	ENCFF000MZC	hg19	✓
A549	FOSL2	ENCFF000MZK	hg19	✓
A549	FOSL2	ENCFF000MZL	hg19	✓
A549	FOXA1	ENCFF000MZP	hg19	✓
A549	FOXA1	ENCFF000MZQ	hg19	✓
A549	FOXA1	ENCFF000MZY	hg19	✓
A549	FOXA1	ENCFF000MZZ	hg19	✓
A549	FOXA2	ENCFF000NAD	hg19	✓
A549	FOXA2	ENCFF000NAE	hg19	✓
A549	GABPA	ENCFF000NAM	hg19	✓
A549	GABPA	ENCFF000NAN	hg19	✓
A549	GATA3	ENCFF000NAT	hg19	✓
A549	GATA3	ENCFF000NAX	hg19	✓
A549	HDAC2	ENCFF130UTO	hg19	✓
A549	HDAC2	ENCFF484DFP	hg19	✓
A549	HDAC2	ENCFF651TUI	hg19	✓
A549	HDAC2	ENCFF708YID	hg19	✓
A549	JUN	ENCFF416AFC	hg19	✓
A549	JUN	ENCFF488TLJ	hg19	✓
A549	JUND	ENCFF000NCV	hg19	✓
A549	JUND	ENCFF000NCY	hg19	✓
A549	KAT2B	ENCFF079RJC	hg19	✓
A549	KAT2B	ENCFF907YRC	hg19	✓
A549	KDM1A	ENCFF507FKN	hg19	✓
A549	KDM1A	ENCFF709WTC	hg19	✓
A549	KDM1A	ENCFF787DZZ	hg19	✓
A549	KDM1A	ENCFF843XEZ	hg19	✓
A549	KDM5A	ENCFF355VOF	hg19	✓
A549	KDM5A	ENCFF362XTF	hg19	✓
A549	KDM5A	ENCFF515NFA	hg19	✓
A549	MAX	ENCFF000NDC	hg19	✓
A549	MAX	ENCFF000NDJ	hg19	✓
A549	MAX	ENCFF000VPR	hg19	✓
A549	MAX	ENCFF000VPX	hg19	✓
A549	MAZ	ENCFF513CSC	hg19	✓
A549	MAZ	ENCFF689HKH	hg19	✓
A549	MYC	ENCFF000VOS	hg19	✓
A549	MYC	ENCFF000VOZ	hg19	✓
A549	NFE2L2	ENCFF123GAA	hg19	✓
A549	NFE2L2	ENCFF180AFK	hg19	✓
A549	NR3C1	ENCFF000NBC	hg19	✓
A549	NR3C1	ENCFF000NBD	hg19	✓
A549	NR3C1	ENCFF000NBK	hg19	✓
A549	NR3C1	ENCFF000NBP	hg19	✓
A549	NR3C1	ENCFF000NBT	hg19	✓
A549	NR3C1	ENCFF000NBU	hg19	✓
A549	NR3C1	ENCFF000NCB	hg19	✓
A549	NR3C1	ENCFF000NCC	hg19	✓
A549	NR3C1	ENCFF000NCH	hg19	✓
A549	NR3C1	ENCFF000NCK	hg19	✓
A549	NR3C1	ENCFF000NCP	hg19	✓
A549	NR3C1	ENCFF000NCQ	hg19	✓
A549	PBX3	ENCFF000NEB	hg19	✓
A549	PBX3	ENCFF000NED	hg19	✓
A549	PHF8	ENCFF070MLE	hg19	✓
A549	PHF8	ENCFF156ZIB	hg19	✓
A549	PHF8	ENCFF262VNS	hg19	✓
A549	PHF8	ENCFF958IUX	hg19	✓
A549	POLR2A	ENCFF000NEJ	hg19	✓
A549	POLR2A	ENCFF000NEM	hg19	✓
A549	POLR2A	ENCFF000NER	hg19	✓
A549	POLR2A	ENCFF000NEU	hg19	✓
A549	POLR2A	ENCFF000RME	hg19	✓
A549	POLR2A	ENCFF000RMG	hg19	✓
A549	POLR2A	ENCFF000VQE	hg19	✓
A549	POLR2A	ENCFF000VQF	hg19	✓
A549	RAD21	ENCFF000NFC	hg19	✓
A549	RAD21	ENCFF000NFD	hg19	✓
A549	RAD21	ENCFF000VQH	hg19	✓
A549	RAD21	ENCFF000VQN	hg19	✓
A549	REST	ENCFF000NDL	hg19	✓
A549	REST	ENCFF000NDM	hg19	✓
A549	REST	ENCFF112AKA	hg19	✓
A549	REST	ENCFF133NKN	hg19	✓
A549	REST	ENCFF357QDN	hg19	✓
A549	REST	ENCFF779HOG	hg19	✓
A549	RNF2	ENCFF389WAT	hg19	✓
A549	RNF2	ENCFF508WWL	hg19	✓
A549	RNF2	ENCFF540IGJ	hg19	✓
A549	RNF2	ENCFF863LQC	hg19	✓
A549	SIN3A	ENCFF000NGL	hg19	✓
A549	SIN3A	ENCFF000NGR	hg19	✓
A549	SIN3A	ENCFF285JVV	hg19	✓
A549	SIN3A	ENCFF717AOP	hg19	✓
A549	SIX5	ENCFF000NGT	hg19	✓
A549	SIX5	ENCFF000NGW	hg19	✓
A549	SMC3	ENCFF938TLX	hg19	✓
A549	SMC3	ENCFF975XPX	hg19	✓
A549	SP1	ENCFF000NHB	hg19	✓
A549	SP1	ENCFF000NHE	hg19	✓
A549	SREBF1	ENCFF061MPQ	hg19	✓
A549	SREBF1	ENCFF425GKU	hg19	✓
A549	SREBF2	ENCFF121NJR	hg19	✓
A549	SREBF2	ENCFF248LPB	hg19	✓
A549	TAF1	ENCFF000NHJ	hg19	✓
A549	TAF1	ENCFF000NHN	hg19	✓
A549	TCF12	ENCFF000NHR	hg19	✓
A549	TCF12	ENCFF000NHS	hg19	✓
A549	TEAD4	ENCFF000NHZ	hg19	✓
A549	TEAD4	ENCFF000NIC	hg19	✓
A549	USF1	ENCFF000NIH	hg19	✓
A549	USF1	ENCFF000NIK	hg19	✓
A549	USF1	ENCFF000NIO	hg19	✓
A549	USF1	ENCFF000NIU	hg19	✓
A549	USF1	ENCFF000NIX	hg19	✓
A549	USF1	ENCFF000NJB	hg19	✓
A549	YY1	ENCFF000NJF	hg19	✓
A549	YY1	ENCFF000NJI	hg19	✓
A549	ZBTB33	ENCFF000NJN	hg19	✓
A549	ZBTB33	ENCFF000NJO	hg19	✓
A549	Input	wgEncodeOpenChromChipA549InputRawData	hg19	✓
A549	Input	wgEncodeUwHistoneA549InputStdRawDataRep1	hg19	✓
A549	Input	wgEncodeUwTfbsA549InputStdRawDataRep1	hg19	✓
GM12878	ATF2	ENCFF000NRS	hg19	✓	✓
GM12878	ATF2	ENCFF000NRT	hg19	✓	✓
GM12878	ATF2	ENCFF162ZVX	hg19	✓	✓
GM12878	ATF2	ENCFF579YLW	hg19	✓	✓
GM12878	ATF2	ENCFF723OJK	hg19	✓	✓
GM12878	ATF2	ENCFF780VWO	hg19	✓	✓
GM12878	ATF3	ENCFF000NSA	hg19	✓	✓
GM12878	ATF3	ENCFF000NSD	hg19	✓	✓
GM12878	BATF	ENCFF000NSJ	hg19	✓	✓
GM12878	BATF	ENCFF000NSN	hg19	✓	✓
GM12878	BCL11A	ENCFF000NSQ	hg19	✓	✓
GM12878	BCL11A	ENCFF000NSU	hg19	✓	✓
GM12878	BCL3	ENCFF000NSY	hg19	✓	✓
GM12878	BCL3	ENCFF000NTA	hg19	✓	✓
GM12878	BCLAF1	ENCFF000NTF	hg19	✓	✓
GM12878	BCLAF1	ENCFF000NTG	hg19	✓	✓
GM12878	BHLHE40	ENCFF000VSB	hg19	✓	✓
GM12878	BHLHE40	ENCFF000VSI	hg19	✓	✓
GM12878	BMI1	ENCFF481IFQ	hg19	✓	✓
GM12878	BMI1	ENCFF512BNR	hg19	✓	✓
GM12878	BMI1	ENCFF815FYD	hg19	✓	✓
GM12878	BMI1	ENCFF963OQY	hg19	✓	✓
GM12878	BRCA1	ENCFF000VSJ	hg19	✓	✓
GM12878	BRCA1	ENCFF000VSK	hg19	✓	✓
GM12878	CBFB	ENCFF328CQA	hg19	✓	✓
GM12878	CBFB	ENCFF748DIW	hg19	✓	✓
GM12878	CBX3	ENCFF177HNF	hg19	✓	✓
GM12878	CBX3	ENCFF279FXW	hg19	✓	✓
GM12878	CBX3	ENCFF343BMV	hg19	✓	✓
GM12878	CBX3	ENCFF613DSA	hg19	✓	✓
GM12878	CBX5	ENCFF092VSU	hg19	✓	✓
GM12878	CBX5	ENCFF389CJX	hg19	✓	✓
GM12878	CBX5	ENCFF669GJB	hg19	✓	✓
GM12878	CBX5	ENCFF697EBC	hg19	✓	✓
GM12878	CBX8	ENCFF272LME	hg19	✓	✓
GM12878	CBX8	ENCFF279IZN	hg19	✓	✓
GM12878	CBX8	ENCFF544BUE	hg19	✓	✓
GM12878	CBX8	ENCFF658UND	hg19	✓	✓
GM12878	CEBPB	ENCFF000NTO	hg19	✓	✓
GM12878	CEBPB	ENCFF000NTR	hg19	✓	✓
GM12878	CEBPB	ENCFF573GQJ	hg19	✓	✓
GM12878	CEBPB	ENCFF707LIB	hg19	✓	✓
GM12878	CEBPZ	ENCFF464GJM	hg19	✓	✓
GM12878	CEBPZ	ENCFF634ELX	hg19	✓	✓
GM12878	CHD1	ENCFF000VTE	hg19	✓	✓
GM12878	CHD1	ENCFF000VTQ	hg19	✓	✓
GM12878	CHD2	ENCFF000VTR	hg19	✓	✓
GM12878	CHD2	ENCFF000VTS	hg19	✓	✓
GM12878	CHD4	ENCFF136DQN	hg19	✓	✓
GM12878	CHD4	ENCFF550ZBF	hg19	✓	✓
GM12878	CHD4	ENCFF720WGU	hg19	✓	✓
GM12878	CHD4	ENCFF894WEU	hg19	✓	✓
GM12878	CHD7	ENCFF354TEM	hg19	✓	✓
GM12878	CHD7	ENCFF491SLS	hg19	✓	✓
GM12878	CHD7	ENCFF711SAZ	hg19	✓	✓
GM12878	CHD7	ENCFF918TNW	hg19	✓	✓
GM12878	CREB1	ENCFF000NTW	hg19	✓	✓
GM12878	CREB1	ENCFF000NTZ	hg19	✓	✓
GM12878	CREM	ENCFF045MGB	hg19	✓	✓
GM12878	CREM	ENCFF193PTK	hg19	✓	✓
GM12878	CREM	ENCFF500GPO	hg19	✓	✓
GM12878	CREM	ENCFF517YSM	hg19	✓	✓
GM12878	CTBP1	ENCFF098JCC	hg19	✓	✓
GM12878	CTBP1	ENCFF531WRD	hg19	✓	✓
GM12878	CTBP1	ENCFF715KVQ	hg19	✓	✓
GM12878	CTBP1	ENCFF979URL	hg19	✓	✓
GM12878	CTCF	ENCFF000ARG	hg19	✓	✓
GM12878	CTCF	ENCFF000ARI	hg19	✓	✓
GM12878	CTCF	ENCFF000ROM	hg19	✓	✓
GM12878	CTCF	ENCFF000RON	hg19	✓	✓
GM12878	CTCF	ENCFF000ROQ	hg19	✓	✓
GM12878	CTCF	ENCFF000VUC	hg19	✓	✓
GM12878	CTCF	ENCFF000VUE	hg19	✓	✓
GM12878	CTCF	ENCFF001HHN	hg19	✓	✓
GM12878	CTCF	ENCFF001HHS	hg19	✓	✓
GM12878	CUX1	ENCFF000VSQ	hg19	✓	✓
GM12878	CUX1	ENCFF000VSU	hg19	✓	✓
GM12878	E2F4	ENCFF000VUG	hg19	✓	✓
GM12878	E2F4	ENCFF000VUH	hg19	✓	✓
GM12878	EBF1	ENCFF000NUE	hg19	✓	✓
GM12878	EBF1	ENCFF000NUG	hg19	✓	✓
GM12878	EBF1	ENCFF000VUQ	hg19	✓	✓
GM12878	EBF1	ENCFF000VUS	hg19	✓	✓
GM12878	EED	ENCFF262KHM	hg19	✓	✓
GM12878	EED	ENCFF437VCI	hg19	✓	✓
GM12878	EGR1	ENCFF000NUO	hg19	✓	✓
GM12878	EGR1	ENCFF000NUS	hg19	✓	✓
GM12878	EGR1	ENCFF000NUT	hg19	✓	✓
GM12878	ELF1	ENCFF000NUX	hg19	✓	✓
GM12878	ELF1	ENCFF000NUY	hg19	✓	✓
GM12878	ELK1	ENCFF000VUV	hg19	✓	✓
GM12878	ELK1	ENCFF000VVD	hg19	✓	✓
GM12878	EP300	ENCFF000NYS	hg19	✓	✓
GM12878	EP300	ENCFF000NYW	hg19	✓	✓
GM12878	EP300	ENCFF000WAJ	hg19	✓	✓
GM12878	EP300	ENCFF000WAR	hg19	✓	✓
GM12878	EP300	ENCFF000WAS	hg19	✓	✓
GM12878	EP300	ENCFF000WAT	hg19	✓	✓
GM12878	ESRRA	ENCFF000VVE	hg19	✓	✓
GM12878	ESRRA	ENCFF000VVL	hg19	✓	✓
GM12878	ETS1	ENCFF000NVG	hg19	✓	✓
GM12878	ETS1	ENCFF000NVL	hg19	✓	✓
GM12878	ETV6	ENCFF102NUJ	hg19	✓	✓
GM12878	ETV6	ENCFF209SJM	hg19	✓	✓
GM12878	ETV6	ENCFF481EUA	hg19	✓	✓
GM12878	ETV6	ENCFF901ETI	hg19	✓	✓
GM12878	EZH2	ENCFF000ARL	hg19	✓	✓
GM12878	EZH2	ENCFF000ARN	hg19	✓	✓
GM12878	FOS	ENCFF000VSZ	hg19	✓	✓
GM12878	FOS	ENCFF000VTA	hg19	✓	✓
GM12878	FOS	ENCFF000VTB	hg19	✓	✓
GM12878	FOXM1	ENCFF000NVR	hg19	✓	✓
GM12878	FOXM1	ENCFF000NVU	hg19	✓	✓
GM12878	GABPA	ENCFF000NVY	hg19	✓	✓
GM12878	GABPA	ENCFF000NWB	hg19	✓	✓
GM12878	GABPA	ENCFF019XCK	hg19	✓	✓
GM12878	GABPA	ENCFF084LVF	hg19	✓	✓
GM12878	GABPA	ENCFF249FIH	hg19	✓	✓
GM12878	GABPA	ENCFF742KAV	hg19	✓	✓
GM12878	HCFC1	ENCFF319QTJ	hg19	✓	✓
GM12878	HCFC1	ENCFF370WJQ	hg19	✓	✓
GM12878	HDGF	ENCFF330CTW	hg19	✓	✓
GM12878	HDGF	ENCFF746YDX	hg19	✓	✓
GM12878	IKZF1	ENCFF000VVS	hg19	✓	✓
GM12878	IKZF1	ENCFF000VVT	hg19	✓	✓
GM12878	IKZF1	ENCFF216YZE	hg19	✓	✓
GM12878	IKZF1	ENCFF565JZS	hg19	✓	✓
GM12878	IKZF1	ENCFF648SPM	hg19	✓	✓
GM12878	IKZF1	ENCFF736UXD	hg19	✓	✓
GM12878	IRF3	ENCFF000VWS	hg19	✓	✓
GM12878	IRF3	ENCFF000VWU	hg19	✓	✓
GM12878	IRF3	ENCFF288FXI	hg19	✓	✓
GM12878	IRF3	ENCFF327BYF	hg19	✓	✓
GM12878	IRF4	ENCFF000NWF	hg19	✓	✓
GM12878	IRF4	ENCFF000NWK	hg19	✓	✓
GM12878	JUNB	ENCFF273TMW	hg19	✓	✓
GM12878	JUNB	ENCFF415ELX	hg19	✓	✓
GM12878	JUND	ENCFF000VWX	hg19	✓	✓
GM12878	JUND	ENCFF000VWY	hg19	✓	✓
GM12878	JUND	ENCFF000VXL	hg19	✓	✓
GM12878	JUND	ENCFF000VXM	hg19	✓	✓
GM12878	KAT2A	ENCFF000VVM	hg19	✓	✓
GM12878	KAT2A	ENCFF000VVO	hg19	✓	✓
GM12878	KDM1A	ENCFF035LOI	hg19	✓	✓
GM12878	KDM1A	ENCFF096UHS	hg19	✓	✓
GM12878	KDM1A	ENCFF480CIF	hg19	✓	✓
GM12878	KDM1A	ENCFF736OGN	hg19	✓	✓
GM12878	KDM5A	ENCFF030BPJ	hg19	✓	✓
GM12878	KDM5A	ENCFF264EFJ	hg19	✓	✓
GM12878	KDM5A	ENCFF471XEY	hg19	✓	✓
GM12878	KDM5A	ENCFF983JYN	hg19	✓	✓
GM12878	MAFK	ENCFF000VXN	hg19	✓	✓
GM12878	MAFK	ENCFF000VXO	hg19	✓	✓
GM12878	MAFK	ENCFF051OWS	hg19	✓	✓
GM12878	MAFK	ENCFF271GYL	hg19	✓	✓
GM12878	MAFK	ENCFF469MLY	hg19	✓	✓
GM12878	MAFK	ENCFF950RDW	hg19	✓	✓
GM12878	MAX	ENCFF000VXV	hg19	✓	✓
GM12878	MAX	ENCFF000VXW	hg19	✓	✓
GM12878	MAZ	ENCFF000VYJ	hg19	✓	✓
GM12878	MAZ	ENCFF000VYK	hg19	✓	✓
GM12878	MEF2A	ENCFF000NWO	hg19	✓	✓
GM12878	MEF2A	ENCFF000NWR	hg19	✓	✓
GM12878	MEF2C	ENCFF000NWW	hg19	✓	✓
GM12878	MEF2C	ENCFF000NWZ	hg19	✓	✓
GM12878	MLLT1	ENCFF069GGB	hg19	✓	✓
GM12878	MLLT1	ENCFF076TDR	hg19	✓	✓
GM12878	MTA2	ENCFF686LHL	hg19	✓	✓
GM12878	MTA2	ENCFF869WVJ	hg19	✓	✓
GM12878	MTA2	ENCFF955NYD	hg19	✓	✓
GM12878	MTA2	ENCFF975GPP	hg19	✓	✓
GM12878	MTA3	ENCFF000NXH	hg19	✓	✓
GM12878	MTA3	ENCFF000NXI	hg19	✓	✓
GM12878	MXI1	ENCFF000VYR	hg19	✓	✓
GM12878	MXI1	ENCFF000VYY	hg19	✓	✓
GM12878	MYB	ENCFF249XQG	hg19	✓	✓
GM12878	MYB	ENCFF821WKC	hg19	✓	✓
GM12878	MYC	ENCFF000ROE	hg19	✓	✓
GM12878	MYC	ENCFF000ROF	hg19	✓	✓
GM12878	NBN	ENCFF282JRK	hg19	✓	✓
GM12878	NBN	ENCFF784FIO	hg19	✓	✓
GM12878	NFATC1	ENCFF000NXM	hg19	✓	✓
GM12878	NFATC1	ENCFF000NXP	hg19	✓	✓
GM12878	NFE2	ENCFF000VYZ	hg19	✓	✓
GM12878	NFE2	ENCFF000VZB	hg19	✓	✓
GM12878	NFIC	ENCFF000NXX	hg19	✓	✓
GM12878	NFIC	ENCFF000NXY	hg19	✓	✓
GM12878	NFYA	ENCFF000VZO	hg19	✓	✓
GM12878	NFYA	ENCFF000VZP	hg19	✓	✓
GM12878	NFYB	ENCFF000VZX	hg19	✓	✓
GM12878	NFYB	ENCFF000WAC	hg19	✓	✓
GM12878	NR2C2	ENCFF000WFL	hg19	✓	✓
GM12878	NR2C2	ENCFF000WFM	hg19	✓	✓
GM12878	NRF1	ENCFF000WAF	hg19	✓	✓
GM12878	NRF1	ENCFF000WAH	hg19	✓	✓
GM12878	PAX5	ENCFF000NYZ	hg19	✓	✓
GM12878	PAX5	ENCFF000NZF	hg19	✓	✓
GM12878	PAX5	ENCFF000NZI	hg19	✓	✓
GM12878	PAX5	ENCFF000NZL	hg19	✓	✓
GM12878	PBX3	ENCFF000NZP	hg19	✓	✓
GM12878	PBX3	ENCFF000NZR	hg19	✓	✓
GM12878	PKNOX1	ENCFF093ATD	hg19	✓	✓
GM12878	PKNOX1	ENCFF627EOF	hg19	✓	✓
GM12878	PKNOX1	ENCFF856WGT	hg19	✓	✓
GM12878	PKNOX1	ENCFF869BJB	hg19	✓	✓
GM12878	PML	ENCFF000NZY	hg19	✓	✓
GM12878	PML	ENCFF000OAB	hg19	✓	✓
GM12878	POLR2A	ENCFF000OAG	hg19	✓	✓
GM12878	POLR2A	ENCFF000OAJ	hg19	✓	✓
GM12878	POLR2A	ENCFF000OAO	hg19	✓	✓
GM12878	POLR2A	ENCFF000OAR	hg19	✓	✓
GM12878	POLR2A	ENCFF000RPA	hg19	✓	✓
GM12878	POLR2A	ENCFF000RPC	hg19	✓	✓
GM12878	POLR2A	ENCFF000WBH	hg19	✓	✓
GM12878	POLR2A	ENCFF000WBI	hg19	✓	✓
GM12878	POLR2A	ENCFF000WBJ	hg19	✓	✓
GM12878	POLR2A	ENCFF000WBK	hg19	✓	✓
GM12878	POLR2A	ENCFF000WBL	hg19	✓	✓
GM12878	POLR2A	ENCFF000WBN	hg19	✓	✓
GM12878	POLR2A	ENCFF000WBO	hg19	✓	✓
GM12878	POLR2A	ENCFF000WBY	hg19	✓	✓
GM12878	POLR2A	ENCFF000WCB	hg19	✓	✓
GM12878	POLR2A	ENCFF000WCD	hg19	✓	✓
GM12878	POLR2A	ENCFF000WCF	hg19	✓	✓
GM12878	POLR3G	ENCFF000WCJ	hg19	✓	✓
GM12878	POLR3G	ENCFF000WCK	hg19	✓	✓
GM12878	POU2F2	ENCFF000OAW	hg19	✓	✓
GM12878	POU2F2	ENCFF000OAX	hg19	✓	✓
GM12878	POU2F2	ENCFF000OBC	hg19	✓	✓
GM12878	RAD21	ENCFF000OBV	hg19	✓	✓
GM12878	RAD21	ENCFF000OCB	hg19	✓	✓
GM12878	RAD21	ENCFF000WCN	hg19	✓	✓
GM12878	RAD21	ENCFF000WCQ	hg19	✓	✓
GM12878	RBBP5	ENCFF168LEX	hg19	✓	✓
GM12878	RBBP5	ENCFF666GAR	hg19	✓	✓
GM12878	RBBP5	ENCFF725MHO	hg19	✓	✓
GM12878	RBBP5	ENCFF965XIE	hg19	✓	✓
GM12878	RCOR1	ENCFF000VTU	hg19	✓	✓
GM12878	RCOR1	ENCFF000VUB	hg19	✓	✓
GM12878	RELA	ENCFF000VZF	hg19	✓	✓
GM12878	RELA	ENCFF000VZG	hg19	✓	✓
GM12878	RELA	ENCFF000VZI	hg19	✓	✓
GM12878	RELA	ENCFF000VZJ	hg19	✓	✓
GM12878	REST	ENCFF000NYC	hg19	✓	✓
GM12878	REST	ENCFF000NYF	hg19	✓	✓
GM12878	REST	ENCFF000NYO	hg19	✓	✓
GM12878	REST	ENCFF000NYP	hg19	✓	✓
GM12878	RFX5	ENCFF000WCV	hg19	✓	✓
GM12878	RFX5	ENCFF000WCW	hg19	✓	✓
GM12878	RUNX3	ENCFF000OCD	hg19	✓	✓
GM12878	RUNX3	ENCFF000OCK	hg19	✓	✓
GM12878	RXRA	ENCFF000ODU	hg19	✓	✓
GM12878	RXRA	ENCFF000ODW	hg19	✓	✓
GM12878	SIN3A	ENCFF000WCZ	hg19	✓	✓
GM12878	SIN3A	ENCFF000WDA	hg19	✓	✓
GM12878	SIX5	ENCFF000OED	hg19	✓	✓
GM12878	SIX5	ENCFF000OEF	hg19	✓	✓
GM12878	SMAD5	ENCFF572PHE	hg19	✓	✓
GM12878	SMAD5	ENCFF840IOC	hg19	✓	✓
GM12878	SMC3	ENCFF000WDH	hg19	✓	✓
GM12878	SMC3	ENCFF000WDN	hg19	✓	✓
GM12878	SP1	ENCFF000OEL	hg19	✓	✓
GM12878	SP1	ENCFF000OEO	hg19	✓	✓
GM12878	SPI1	ENCFF000OBI	hg19	✓	✓
GM12878	SPI1	ENCFF000OBJ	hg19	✓	✓
GM12878	SPI1	ENCFF000OBO	hg19	✓	✓
GM12878	SREBF1	ENCFF000WDT	hg19	✓	✓
GM12878	SREBF1	ENCFF000WDU	hg19	✓	✓
GM12878	SREBF2	ENCFF000WED	hg19	✓	✓
GM12878	SREBF2	ENCFF000WEK	hg19	✓	✓
GM12878	SRF	ENCFF000OEY	hg19	✓	✓
GM12878	SRF	ENCFF000OEZ	hg19	✓	✓
GM12878	SRF	ENCFF000OFD	hg19	✓	✓
GM12878	SRF	ENCFF000OFG	hg19	✓	✓
GM12878	STAT1	ENCFF000WEL	hg19	✓	✓
GM12878	STAT1	ENCFF000WEN	hg19	✓	✓
GM12878	STAT1	ENCFF785URO	hg19	✓	✓
GM12878	STAT1	ENCFF895RMY	hg19	✓	✓
GM12878	STAT3	ENCFF000WER	hg19	✓	✓
GM12878	STAT3	ENCFF000WES	hg19	✓	✓
GM12878	STAT5A	ENCFF000OFP	hg19	✓	✓
GM12878	STAT5A	ENCFF000OFQ	hg19	✓	✓
GM12878	SUPT20H	ENCFF000WDP	hg19	✓	✓
GM12878	SUPT20H	ENCFF000WDR	hg19	✓	✓
GM12878	SUZ12	ENCFF561WEE	hg19	✓	✓
GM12878	SUZ12	ENCFF739NFP	hg19	✓	✓
GM12878	TAF1	ENCFF000OFT	hg19	✓	✓
GM12878	TAF1	ENCFF000OFW	hg19	✓	✓
GM12878	TARDBP	ENCFF145KYA	hg19	✓	✓
GM12878	TARDBP	ENCFF199MDR	hg19	✓	✓
GM12878	TARDBP	ENCFF219QMR	hg19	✓	✓
GM12878	TARDBP	ENCFF241VLD	hg19	✓	✓
GM12878	TARDBP	ENCFF512IQR	hg19	✓	✓
GM12878	TARDBP	ENCFF598WGZ	hg19	✓	✓
GM12878	TBL1XR1	ENCFF000WEV	hg19	✓	✓
GM12878	TBL1XR1	ENCFF000WEW	hg19	✓	✓
GM12878	TBP	ENCFF000WFF	hg19	✓	✓
GM12878	TBP	ENCFF000WFG	hg19	✓	✓
GM12878	TBX21	ENCFF640ZFH	hg19	✓	✓
GM12878	TBX21	ENCFF921QCO	hg19	✓	✓
GM12878	TCF12	ENCFF000OGB	hg19	✓	✓
GM12878	TCF12	ENCFF000OGF	hg19	✓	✓
GM12878	TCF3	ENCFF000OGJ	hg19	✓	✓
GM12878	TCF3	ENCFF000OGM	hg19	✓	✓
GM12878	TCF7	ENCFF086LJZ	hg19	✓	✓
GM12878	TCF7	ENCFF720HIA	hg19	✓	✓
GM12878	TCF7	ENCFF856LVF	hg19	✓	✓
GM12878	TCF7	ENCFF943VWM	hg19	✓	✓
GM12878	TRIM22	ENCFF192BTS	hg19	✓	✓
GM12878	TRIM22	ENCFF457KTM	hg19	✓	✓
GM12878	TRIM22	ENCFF722RLB	hg19	✓	✓
GM12878	TRIM22	ENCFF866PMJ	hg19	✓	✓
GM12878	UBTF	ENCFF370YOR	hg19	✓	✓
GM12878	UBTF	ENCFF688XDE	hg19	✓	✓
GM12878	USF1	ENCFF000OGR	hg19	✓	✓
GM12878	USF1	ENCFF000OGU	hg19	✓	✓
GM12878	USF2	ENCFF000WFT	hg19	✓	✓
GM12878	USF2	ENCFF000WFU	hg19	✓	✓
GM12878	WHSC1	ENCFF077CLK	hg19	✓	✓
GM12878	WHSC1	ENCFF226NAJ	hg19	✓	✓
GM12878	WHSC1	ENCFF619HWF	hg19	✓	✓
GM12878	WHSC1	ENCFF958NXX	hg19	✓	✓
GM12878	WRNIP1	ENCFF000WFW	hg19	✓	✓
GM12878	WRNIP1	ENCFF000WFY	hg19	✓	✓
GM12878	YBX1	ENCFF404VIO	hg19	✓	✓
GM12878	YBX1	ENCFF959KSA	hg19	✓	✓
GM12878	YY1	ENCFF000OGZ	hg19	✓	✓
GM12878	YY1	ENCFF000OHC	hg19	✓	✓
GM12878	YY1	ENCFF000WGH	hg19	✓	✓
GM12878	YY1	ENCFF000WGI	hg19	✓	✓
GM12878	ZBED1	ENCFF534KZJ	hg19	✓	✓
GM12878	ZBED1	ENCFF563WQV	hg19	✓	✓
GM12878	ZBTB33	ENCFF000OHG	hg19	✓	✓
GM12878	ZBTB33	ENCFF000OHK	hg19	✓	✓
GM12878	ZBTB40	ENCFF586ZMB	hg19	✓	✓
GM12878	ZBTB40	ENCFF609ZXH	hg19	✓	✓
GM12878	ZBTB40	ENCFF744LEM	hg19	✓	✓
GM12878	ZBTB40	ENCFF792KZU	hg19	✓	✓
GM12878	ZEB1	ENCFF000OHP	hg19	✓	✓
GM12878	ZEB1	ENCFF000OHS	hg19	✓	✓
GM12878	ZNF143	ENCFF000WGJ	hg19	✓	✓
GM12878	ZNF143	ENCFF000WGL	hg19	✓	✓
GM12878	ZNF143	ENCFF360QES	hg19	✓	✓
GM12878	ZNF143	ENCFF769NOS	hg19	✓	✓
GM12878	ZNF207	ENCFF571DSD	hg19	✓	✓
GM12878	ZNF207	ENCFF621AIX	hg19	✓	✓
GM12878	ZNF274	ENCFF000WGO	hg19	✓	✓
GM12878	ZNF274	ENCFF000WGQ	hg19	✓	✓
GM12878	ZNF384	ENCFF000WHE	hg19	✓	✓
GM12878	ZNF384	ENCFF000WHF	hg19	✓	✓
GM12878	ZZZ3	ENCFF000WHH	hg19	✓	✓
GM12878	ZZZ3	ENCFF000WHK	hg19	✓	✓
GM12878	Input	wgEncodeBroadHistoneGm12878ControlStdRawDataRep1	hg20	✓	✓
GM12878	Input	wgEncodeBroadHistoneGm12878ControlStdRawDataRep2	hg21	✓	✓
GM12878	Input	wgEncodeUwHistoneGm12878InputStdRawDataRep1	hg22	✓	✓
HCT116	ATF3	ENCFF000OXU	hg19	✓	✓
HCT116	ATF3	ENCFF000OXX	hg19	✓	✓
HCT116	CBX3	ENCFF000OXY	hg19	✓	✓
HCT116	CBX3	ENCFF000OYB	hg19	✓	✓
HCT116	CEBPB	ENCFF000OYF	hg19	✓	✓
HCT116	CEBPB	ENCFF000OYK	hg19	✓	✓
HCT116	CTCF	ENCFF000OYO	hg19	✓	✓
HCT116	CTCF	ENCFF000OYR	hg19	✓	✓
HCT116	CTCF	ENCFF001HLO	hg19	✓	✓
HCT116	CTCF	ENCFF001HLP	hg19	✓	✓
HCT116	EGR1	ENCFF000OYW	hg19	✓	✓
HCT116	EGR1	ENCFF000OZA	hg19	✓	✓
HCT116	ELF1	ENCFF000OZE	hg19	✓	✓
HCT116	ELF1	ENCFF000OZF	hg19	✓	✓
HCT116	FOSL1	ENCFF000OZM	hg19	✓	✓
HCT116	FOSL1	ENCFF000OZP	hg19	✓	✓
HCT116	JUND	ENCFF000OZT	hg19	✓	✓
HCT116	JUND	ENCFF000OZY	hg19	✓	✓
HCT116	MAX	ENCFF000PAC	hg19	✓	✓
HCT116	MAX	ENCFF000PAF	hg19	✓	✓
HCT116	POLR2A	ENCFF000WWX	hg19	✓	✓
HCT116	POLR2A	ENCFF000WWZ	hg19	✓	✓
HCT116	POLR2AphosphoS5	ENCFF000PAS	hg19	✓	✓
HCT116	POLR2AphosphoS5	ENCFF000PAV	hg19	✓	✓
HCT116	RAD21	ENCFF000PBC	hg19	✓	✓
HCT116	RAD21	ENCFF000PBE	hg19	✓	✓
HCT116	REST	ENCFF000PAK	hg19	✓	✓
HCT116	REST	ENCFF000PAL	hg19	✓	✓
HCT116	SIN3A	ENCFF000PBR	hg19	✓	✓
HCT116	SIN3A	ENCFF000PBU	hg19	✓	✓
HCT116	SP1	ENCFF000PBZ	hg19	✓	✓
HCT116	SP1	ENCFF000PCC	hg19	✓	✓
HCT116	SRF	ENCFF000PCH	hg19	✓	✓
HCT116	SRF	ENCFF000PCK	hg19	✓	✓
HCT116	TCF7L2	ENCFF000WXC	hg19	✓	✓
HCT116	TCF7L2	ENCFF000WXD	hg19	✓	✓
HCT116	TEAD4	ENCFF000PCO	hg19	✓	✓
HCT116	TEAD4	ENCFF000PCP	hg19	✓	✓
HCT116	USF1	ENCFF000PCX	hg19	✓	✓
HCT116	USF1	ENCFF000PCY	hg19	✓	✓
HCT116	YY1	ENCFF000PDF	hg19	✓	✓
HCT116	YY1	ENCFF000PDI	hg19	✓	✓
HCT116	ZBTB33	ENCFF000PDN	hg19	✓	✓
HCT116	ZBTB33	ENCFF000PDR	hg19	✓	✓
HCT116	Input	HCT116_control_UCDavids	hg19	✓	✓
HCT116	Input	wgEncodeSydhTfbsHct116InputRawData	hg19	✓	✓
HCT116	Input	wgEncodeUwHistoneHct116InputStdRawDataRep1	hg19	✓	✓
HCT116	Input	wgEncodeUwTfbsHct116InputStdRawDataRep1	hg19	✓	✓
HEK293	AEBP2	ENCFF304KBG	hg19	✓
HEK293	AEBP2	ENCFF309IOO	hg19	✓
HEK293	AEBP2	ENCFF591LDI	hg19	✓
HEK293	AEBP2	ENCFF851EXP	hg19	✓
HEK293	ATF2	ENCFF182IWX	hg19	✓
HEK293	ATF2	ENCFF201XXY	hg19	✓
HEK293	ATF2	ENCFF446IXT	hg19	✓
HEK293	ATF2	ENCFF812PUE	hg19	✓
HEK293	BCL11A	ENCFF004XRU	hg19	✓
HEK293	BCL11A	ENCFF269ZBH	hg19	✓
HEK293	BCL11A	ENCFF656XRT	hg19	✓
HEK293	BCL11A	ENCFF802VUL	hg19	✓
HEK293	BCL11B	ENCFF425UGM	hg19	✓
HEK293	BCL11B	ENCFF742YPV	hg19	✓
HEK293	BCL11B	ENCFF871KAX	hg19	✓
HEK293	BCL11B	ENCFF987CVS	hg19	✓
HEK293	CTCF	ENCFF001HMJ	hg19	✓
HEK293	CTCF	ENCFF001HMN	hg19	✓
HEK293	CTCF	ENCFF799SDQ	hg19	✓
HEK293	CTCF	ENCFF954JCE	hg19	✓
HEK293	EGR2	ENCFF179UQW	hg19	✓
HEK293	EGR2	ENCFF472OVT	hg19	✓
HEK293	EGR2	ENCFF811OMJ	hg19	✓
HEK293	EGR2	ENCFF940DTA	hg19	✓
HEK293	ELK4	ENCFF000WXK	hg19	✓
HEK293	ELK4	ENCFF000WXN	hg19	✓
HEK293	FEZF1	ENCFF004WBX	hg19	✓
HEK293	FEZF1	ENCFF089UUZ	hg19	✓
HEK293	FEZF1	ENCFF519NVD	hg19	✓
HEK293	FEZF1	ENCFF759NKM	hg19	✓
HEK293	GFI1B	ENCFF181SRH	hg19	✓
HEK293	GFI1B	ENCFF300UQT	hg19	✓
HEK293	GFI1B	ENCFF560UCX	hg19	✓
HEK293	GFI1B	ENCFF731VDC	hg19	✓
HEK293	GLI4	ENCFF091YMR	hg19	✓
HEK293	GLI4	ENCFF564DZB	hg19	✓
HEK293	GLI4	ENCFF632BDC	hg19	✓
HEK293	GLI4	ENCFF903CBK	hg19	✓
HEK293	GLIS1	ENCFF105YMD	hg19	✓
HEK293	GLIS1	ENCFF213SQH	hg19	✓
HEK293	GLIS1	ENCFF604MCO	hg19	✓
HEK293	GLIS1	ENCFF613LJZ	hg19	✓
HEK293	GLIS2	ENCFF141AVI	hg19	✓
HEK293	GLIS2	ENCFF354CDT	hg19	✓
HEK293	GLIS2	ENCFF617GJF	hg19	✓
HEK293	GLIS2	ENCFF723EYG	hg19	✓
HEK293	HIC1	ENCFF105VZA	hg19	✓
HEK293	HIC1	ENCFF410VAL	hg19	✓
HEK293	HIC1	ENCFF654MCA	hg19	✓
HEK293	HIC1	ENCFF737UQB	hg19	✓
HEK293	IKZF2	ENCFF326XQR	hg19	✓
HEK293	IKZF2	ENCFF561HOP	hg19	✓
HEK293	IKZF2	ENCFF647UKB	hg19	✓
HEK293	IKZF2	ENCFF874JKT	hg19	✓
HEK293	INSM2	ENCFF292ZQD	hg19	✓
HEK293	INSM2	ENCFF399JID	hg19	✓
HEK293	INSM2	ENCFF438VAZ	hg19	✓
HEK293	INSM2	ENCFF918FFD	hg19	✓
HEK293	KLF1	ENCFF388FXV	hg19	✓
HEK293	KLF1	ENCFF399ZZU	hg19	✓
HEK293	KLF1	ENCFF544WGV	hg19	✓
HEK293	KLF1	ENCFF827QKJ	hg19	✓
HEK293	KLF17	ENCFF081WJA	hg19	✓
HEK293	KLF17	ENCFF352XTC	hg19	✓
HEK293	KLF17	ENCFF658SBL	hg19	✓
HEK293	KLF17	ENCFF883REN	hg19	✓
HEK293	KLF7	ENCFF027UZK	hg19	✓
HEK293	KLF7	ENCFF120PSC	hg19	✓
HEK293	KLF7	ENCFF213KHA	hg19	✓
HEK293	KLF7	ENCFF448RBO	hg19	✓
HEK293	KLF8	ENCFF125BUA	hg19	✓
HEK293	KLF8	ENCFF187HEV	hg19	✓
HEK293	KLF8	ENCFF550DRG	hg19	✓
HEK293	KLF8	ENCFF573RBP	hg19	✓
HEK293	KLF9	ENCFF063SNY	hg19	✓
HEK293	KLF9	ENCFF424DRA	hg19	✓
HEK293	KLF9	ENCFF491TCV	hg19	✓
HEK293	KLF9	ENCFF733VLJ	hg19	✓
HEK293	MAZ	ENCFF291XFS	hg19	✓
HEK293	MAZ	ENCFF533XHW	hg19	✓
HEK293	MAZ	ENCFF545NUA	hg19	✓
HEK293	MAZ	ENCFF607CWP	hg19	✓
HEK293	MYNN	ENCFF297BVZ	hg19	✓
HEK293	MYNN	ENCFF735OFV	hg19	✓
HEK293	MYNN	ENCFF864CXQ	hg19	✓
HEK293	MYNN	ENCFF972GND	hg19	✓
HEK293	OSR2	ENCFF031HZQ	hg19	✓
HEK293	OSR2	ENCFF097LQF	hg19	✓
HEK293	OSR2	ENCFF393XFG	hg19	✓
HEK293	OSR2	ENCFF727DMH	hg19	✓
HEK293	OVOL3	ENCFF361NOB	hg19	✓
HEK293	OVOL3	ENCFF607AVR	hg19	✓
HEK293	OVOL3	ENCFF938VGO	hg19	✓
HEK293	OVOL3	ENCFF941BWG	hg19	✓
HEK293	PATZ1	ENCFF504QOK	hg19	✓
HEK293	PATZ1	ENCFF736FEU	hg19	✓
HEK293	PATZ1	ENCFF818PEY	hg19	✓
HEK293	PATZ1	ENCFF847GYW	hg19	✓
HEK293	POLR2A	ENCFF000WYB	hg19	✓
HEK293	POLR2A	ENCFF000WYC	hg19	✓
HEK293	POLR2A	ENCFF000WYD	hg19	✓
HEK293	PRDM1	ENCFF089TJQ	hg19	✓
HEK293	PRDM1	ENCFF170HCT	hg19	✓
HEK293	PRDM1	ENCFF180VNC	hg19	✓
HEK293	PRDM1	ENCFF847CAU	hg19	✓
HEK293	PRDM10	ENCFF424HAO	hg19	✓
HEK293	PRDM10	ENCFF541OLW	hg19	✓
HEK293	PRDM10	ENCFF628XSL	hg19	✓
HEK293	PRDM10	ENCFF894TCM	hg19	✓
HEK293	PRDM12	ENCFF027SPN	hg19	✓
HEK293	PRDM12	ENCFF092BEM	hg19	✓
HEK293	PRDM12	ENCFF231FNG	hg19	✓
HEK293	PRDM12	ENCFF648WTO	hg19	✓
HEK293	PRDM2	ENCFF099KPK	hg19	✓
HEK293	PRDM2	ENCFF362FBT	hg19	✓
HEK293	PRDM2	ENCFF485GAK	hg19	✓
HEK293	PRDM2	ENCFF825RWY	hg19	✓
HEK293	REST	ENCFF130LXW	hg19	✓
HEK293	REST	ENCFF134YNB	hg19	✓
HEK293	REST	ENCFF203CGF	hg19	✓
HEK293	REST	ENCFF975JDZ	hg19	✓
HEK293	SCRT1	ENCFF338OPD	hg19	✓
HEK293	SCRT1	ENCFF404ZII	hg19	✓
HEK293	SCRT1	ENCFF642PIG	hg19	✓
HEK293	SCRT1	ENCFF953SZP	hg19	✓
HEK293	SCRT2	ENCFF195ZCG	hg19	✓
HEK293	SCRT2	ENCFF541CNR	hg19	✓
HEK293	SCRT2	ENCFF579WVJ	hg19	✓
HEK293	SCRT2	ENCFF835INE	hg19	✓
HEK293	SP2	ENCFF083HMM	hg19	✓
HEK293	SP2	ENCFF130CXV	hg19	✓
HEK293	SP2	ENCFF360KGZ	hg19	✓
HEK293	SP2	ENCFF698YHY	hg19	✓
HEK293	SP3	ENCFF343RSJ	hg19	✓
HEK293	SP3	ENCFF558LPR	hg19	✓
HEK293	SP3	ENCFF626OVJ	hg19	✓
HEK293	SP3	ENCFF923TZZ	hg19	✓
HEK293	SP7	ENCFF250RNV	hg19	✓
HEK293	SP7	ENCFF423BHL	hg19	✓
HEK293	SP7	ENCFF528XYJ	hg19	✓
HEK293	SP7	ENCFF931HFR	hg19	✓
HEK293	TCF7L2	ENCFF000WYJ	hg19	✓
HEK293	TCF7L2	ENCFF000WYM	hg19	✓
HEK293	TRIM28	ENCFF000WXU	hg19	✓
HEK293	TRIM28	ENCFF000WXZ	hg19	✓
HEK293	TRIM28	ENCFF217TNK	hg19	✓
HEK293	TRIM28	ENCFF362FIB	hg19	✓
HEK293	TRIM28	ENCFF696JTD	hg19	✓
HEK293	TRIM28	ENCFF805TPT	hg19	✓
HEK293	TSHZ1	ENCFF010NVQ	hg19	✓
HEK293	TSHZ1	ENCFF444DFU	hg19	✓
HEK293	TSHZ1	ENCFF464JHD	hg19	✓
HEK293	TSHZ1	ENCFF474HBL	hg19	✓
HEK293	WT1	ENCFF031BPN	hg19	✓
HEK293	WT1	ENCFF139KFA	hg19	✓
HEK293	WT1	ENCFF256NAK	hg19	✓
HEK293	WT1	ENCFF750PRY	hg19	✓
HEK293	ZBTB1	ENCFF391ZJP	hg19	✓
HEK293	ZBTB1	ENCFF507CBB	hg19	✓
HEK293	ZBTB1	ENCFF850XRA	hg19	✓
HEK293	ZBTB1	ENCFF998OHX	hg19	✓
HEK293	ZBTB11	ENCFF031AAB	hg19	✓
HEK293	ZBTB11	ENCFF109PKP	hg19	✓
HEK293	ZBTB11	ENCFF492TFL	hg19	✓
HEK293	ZBTB11	ENCFF583PRY	hg19	✓
HEK293	ZBTB17	ENCFF326PST	hg19	✓
HEK293	ZBTB17	ENCFF753PKK	hg19	✓
HEK293	ZBTB17	ENCFF823IRF	hg19	✓
HEK293	ZBTB17	ENCFF927MKU	hg19	✓
HEK293	ZBTB33	ENCFF251LAW	hg19	✓
HEK293	ZBTB33	ENCFF394CQG	hg19	✓
HEK293	ZBTB33	ENCFF420UFN	hg19	✓
HEK293	ZBTB33	ENCFF709EVS	hg19	✓
HEK293	ZBTB49	ENCFF149TOU	hg19	✓
HEK293	ZBTB49	ENCFF340TMD	hg19	✓
HEK293	ZBTB49	ENCFF497AFF	hg19	✓
HEK293	ZBTB49	ENCFF911YIA	hg19	✓
HEK293	ZBTB7A	ENCFF303REI	hg19	✓
HEK293	ZBTB7A	ENCFF473QEI	hg19	✓
HEK293	ZBTB7A	ENCFF490XGB	hg19	✓
HEK293	ZBTB7A	ENCFF739JCB	hg19	✓
HEK293	ZBTB8A	ENCFF265PPN	hg19	✓
HEK293	ZBTB8A	ENCFF311KDI	hg19	✓
HEK293	ZBTB8A	ENCFF417WCB	hg19	✓
HEK293	ZBTB8A	ENCFF754QAG	hg19	✓
HEK293	ZEB1	ENCFF032BJD	hg19	✓
HEK293	ZEB1	ENCFF102PTL	hg19	✓
HEK293	ZEB1	ENCFF297DWV	hg19	✓
HEK293	ZEB1	ENCFF727YUE	hg19	✓
HEK293	ZEB2	ENCFF286WTH	hg19	✓
HEK293	ZEB2	ENCFF528MPO	hg19	✓
HEK293	ZEB2	ENCFF795PDI	hg19	✓
HEK293	ZEB2	ENCFF874UGA	hg19	✓
HEK293	ZFP2	ENCFF429AVE	hg19	✓
HEK293	ZFP2	ENCFF498ZMV	hg19	✓
HEK293	ZFP2	ENCFF520VBZ	hg19	✓
HEK293	ZFP2	ENCFF665MHB	hg19	✓
HEK293	ZFP3	ENCFF140LQJ	hg19	✓
HEK293	ZFP3	ENCFF189XFT	hg19	✓
HEK293	ZFP3	ENCFF591HDZ	hg19	✓
HEK293	ZFP3	ENCFF817TPT	hg19	✓
HEK293	ZFP37	ENCFF014YFY	hg19	✓
HEK293	ZFP37	ENCFF351QFX	hg19	✓
HEK293	ZFP37	ENCFF365IHN	hg19	✓
HEK293	ZFP37	ENCFF848QEN	hg19	✓
HEK293	ZFP41	ENCFF156RXB	hg19	✓
HEK293	ZFP41	ENCFF580DAR	hg19	✓
HEK293	ZFP41	ENCFF943MPQ	hg19	✓
HEK293	ZFP41	ENCFF996TTV	hg19	✓
HEK293	ZFP64	ENCFF018WPB	hg19	✓
HEK293	ZFP64	ENCFF159KKU	hg19	✓
HEK293	ZFP64	ENCFF440OEL	hg19	✓
HEK293	ZFP64	ENCFF734FXE	hg19	✓
HEK293	ZFP69B	ENCFF098OYR	hg19	✓
HEK293	ZFP69B	ENCFF196QPD	hg19	✓
HEK293	ZFP69B	ENCFF667TBL	hg19	✓
HEK293	ZFP69B	ENCFF975BWD	hg19	✓
HEK293	ZNF101	ENCFF788WYF	hg19	✓
HEK293	ZNF101	ENCFF842KNS	hg19	✓
HEK293	ZNF101	ENCFF924QCM	hg19	✓
HEK293	ZNF101	ENCFF970AJY	hg19	✓
HEK293	ZNF121	ENCFF008CZM	hg19	✓
HEK293	ZNF121	ENCFF060YYI	hg19	✓
HEK293	ZNF121	ENCFF605IDQ	hg19	✓
HEK293	ZNF121	ENCFF670DZJ	hg19	✓
HEK293	ZNF138	ENCFF133FDE	hg19	✓
HEK293	ZNF138	ENCFF196ZJU	hg19	✓
HEK293	ZNF138	ENCFF698JDD	hg19	✓
HEK293	ZNF138	ENCFF933KKJ	hg19	✓
HEK293	ZNF140	ENCFF101SGN	hg19	✓
HEK293	ZNF140	ENCFF114YKN	hg19	✓
HEK293	ZNF140	ENCFF262OOV	hg19	✓
HEK293	ZNF140	ENCFF804JJB	hg19	✓
HEK293	ZNF146	ENCFF680DKU	hg19	✓
HEK293	ZNF146	ENCFF753SVR	hg19	✓
HEK293	ZNF146	ENCFF898DVS	hg19	✓
HEK293	ZNF146	ENCFF912YSO	hg19	✓
HEK293	ZNF16	ENCFF109DHA	hg19	✓
HEK293	ZNF16	ENCFF152RRH	hg19	✓
HEK293	ZNF16	ENCFF277EIF	hg19	✓
HEK293	ZNF16	ENCFF490FAT	hg19	✓
HEK293	ZNF175	ENCFF032NNK	hg19	✓
HEK293	ZNF175	ENCFF060NHQ	hg19	✓
HEK293	ZNF175	ENCFF495BAQ	hg19	✓
HEK293	ZNF175	ENCFF758CGM	hg19	✓
HEK293	ZNF18	ENCFF396SPQ	hg19	✓
HEK293	ZNF18	ENCFF484PDX	hg19	✓
HEK293	ZNF18	ENCFF509YPB	hg19	✓
HEK293	ZNF18	ENCFF922WUK	hg19	✓
HEK293	ZNF2	ENCFF635BQK	hg19	✓
HEK293	ZNF2	ENCFF852PQB	hg19	✓
HEK293	ZNF2	ENCFF897XWU	hg19	✓
HEK293	ZNF2	ENCFF967GZZ	hg19	✓
HEK293	ZNF202	ENCFF057JCM	hg19	✓
HEK293	ZNF202	ENCFF143SQI	hg19	✓
HEK293	ZNF202	ENCFF379HWR	hg19	✓
HEK293	ZNF202	ENCFF984BHZ	hg19	✓
HEK293	ZNF239	ENCFF216HOT	hg19	✓
HEK293	ZNF239	ENCFF324MWD	hg19	✓
HEK293	ZNF239	ENCFF633ORJ	hg19	✓
HEK293	ZNF239	ENCFF856TQX	hg19	✓
HEK293	ZNF24	ENCFF150NDP	hg19	✓
HEK293	ZNF24	ENCFF278XZT	hg19	✓
HEK293	ZNF24	ENCFF469URD	hg19	✓
HEK293	ZNF24	ENCFF622QVJ	hg19	✓
HEK293	ZNF263	ENCFF000WYS	hg19	✓
HEK293	ZNF263	ENCFF000WYT	hg19	✓
HEK293	ZNF264	ENCFF066VHI	hg19	✓
HEK293	ZNF264	ENCFF285HKO	hg19	✓
HEK293	ZNF264	ENCFF767JNN	hg19	✓
HEK293	ZNF264	ENCFF792MJN	hg19	✓
HEK293	ZNF280D	ENCFF320JZH	hg19	✓
HEK293	ZNF280D	ENCFF416JDH	hg19	✓
HEK293	ZNF280D	ENCFF882ISN	hg19	✓
HEK293	ZNF280D	ENCFF982UDS	hg19	✓
HEK293	ZNF292	ENCFF329FLI	hg19	✓
HEK293	ZNF292	ENCFF335XVH	hg19	✓
HEK293	ZNF292	ENCFF368MMZ	hg19	✓
HEK293	ZNF292	ENCFF828PXU	hg19	✓
HEK293	ZNF324	ENCFF331MXB	hg19	✓
HEK293	ZNF324	ENCFF366UVQ	hg19	✓
HEK293	ZNF324	ENCFF519ODA	hg19	✓
HEK293	ZNF324	ENCFF916SIK	hg19	✓
HEK293	ZNF335	ENCFF257MMT	hg19	✓
HEK293	ZNF335	ENCFF501CQM	hg19	✓
HEK293	ZNF335	ENCFF638LOJ	hg19	✓
HEK293	ZNF335	ENCFF842YIW	hg19	✓
HEK293	ZNF341	ENCFF012WDB	hg19	✓
HEK293	ZNF341	ENCFF512NLI	hg19	✓
HEK293	ZNF341	ENCFF707OMI	hg19	✓
HEK293	ZNF341	ENCFF770AZF	hg19	✓
HEK293	ZNF346	ENCFF146UDB	hg19	✓
HEK293	ZNF346	ENCFF169OPU	hg19	✓
HEK293	ZNF346	ENCFF379DKC	hg19	✓
HEK293	ZNF346	ENCFF986YFG	hg19	✓
HEK293	ZNF354C	ENCFF064TXC	hg19	✓
HEK293	ZNF354C	ENCFF262FGR	hg19	✓
HEK293	ZNF354C	ENCFF333XJC	hg19	✓
HEK293	ZNF354C	ENCFF943PKT	hg19	✓
HEK293	ZNF362	ENCFF132TRH	hg19	✓
HEK293	ZNF362	ENCFF422TQA	hg19	✓
HEK293	ZNF362	ENCFF486MUN	hg19	✓
HEK293	ZNF362	ENCFF632HMY	hg19	✓
HEK293	ZNF366	ENCFF009IYW	hg19	✓
HEK293	ZNF366	ENCFF077RIS	hg19	✓
HEK293	ZNF366	ENCFF122GSS	hg19	✓
HEK293	ZNF366	ENCFF345DHS	hg19	✓
HEK293	ZNF382	ENCFF572AUQ	hg19	✓
HEK293	ZNF382	ENCFF607HSR	hg19	✓
HEK293	ZNF382	ENCFF729FMY	hg19	✓
HEK293	ZNF382	ENCFF827AGJ	hg19	✓
HEK293	ZNF391	ENCFF382ACR	hg19	✓
HEK293	ZNF391	ENCFF460MGY	hg19	✓
HEK293	ZNF391	ENCFF482XAO	hg19	✓
HEK293	ZNF391	ENCFF791HFU	hg19	✓
HEK293	ZNF394	ENCFF277IBO	hg19	✓
HEK293	ZNF394	ENCFF391UOY	hg19	✓
HEK293	ZNF394	ENCFF640XRH	hg19	✓
HEK293	ZNF394	ENCFF688OTD	hg19	✓
HEK293	ZNF414	ENCFF146YZV	hg19	✓
HEK293	ZNF414	ENCFF310NUN	hg19	✓
HEK293	ZNF414	ENCFF398QQY	hg19	✓
HEK293	ZNF414	ENCFF710YEC	hg19	✓
HEK293	ZNF423	ENCFF094UHU	hg19	✓
HEK293	ZNF423	ENCFF387CIP	hg19	✓
HEK293	ZNF423	ENCFF896JVW	hg19	✓
HEK293	ZNF423	ENCFF978JOV	hg19	✓
HEK293	ZNF438	ENCFF052EOU	hg19	✓
HEK293	ZNF438	ENCFF371BJE	hg19	✓
HEK293	ZNF438	ENCFF802QWJ	hg19	✓
HEK293	ZNF438	ENCFF878PPF	hg19	✓
HEK293	ZNF48	ENCFF283QQZ	hg19	✓
HEK293	ZNF48	ENCFF416AHQ	hg19	✓
HEK293	ZNF48	ENCFF487QNN	hg19	✓
HEK293	ZNF48	ENCFF890XLR	hg19	✓
HEK293	ZNF488	ENCFF040RPZ	hg19	✓
HEK293	ZNF488	ENCFF340ZCE	hg19	✓
HEK293	ZNF488	ENCFF824EPV	hg19	✓
HEK293	ZNF488	ENCFF951TPS	hg19	✓
HEK293	ZNF501	ENCFF010SNI	hg19	✓
HEK293	ZNF501	ENCFF183SPQ	hg19	✓
HEK293	ZNF501	ENCFF231LLP	hg19	✓
HEK293	ZNF501	ENCFF914AEL	hg19	✓
HEK293	ZNF518A	ENCFF213TEN	hg19	✓
HEK293	ZNF518A	ENCFF224CNS	hg19	✓
HEK293	ZNF518A	ENCFF261WDT	hg19	✓
HEK293	ZNF518A	ENCFF372IIU	hg19	✓
HEK293	ZNF547	ENCFF021FPF	hg19	✓
HEK293	ZNF547	ENCFF374GED	hg19	✓
HEK293	ZNF547	ENCFF902WES	hg19	✓
HEK293	ZNF547	ENCFF922ZEW	hg19	✓
HEK293	ZNF558	ENCFF200VJD	hg19	✓
HEK293	ZNF558	ENCFF803NDH	hg19	✓
HEK293	ZNF558	ENCFF857EYK	hg19	✓
HEK293	ZNF558	ENCFF955GGR	hg19	✓
HEK293	ZNF580	ENCFF236KFT	hg19	✓
HEK293	ZNF580	ENCFF548KWC	hg19	✓
HEK293	ZNF580	ENCFF563CEZ	hg19	✓
HEK293	ZNF580	ENCFF764AKW	hg19	✓
HEK293	ZNF585B	ENCFF555IYB	hg19	✓
HEK293	ZNF585B	ENCFF599UMV	hg19	✓
HEK293	ZNF585B	ENCFF658TTK	hg19	✓
HEK293	ZNF585B	ENCFF842OFT	hg19	✓
HEK293	ZNF600	ENCFF573QVR	hg19	✓
HEK293	ZNF600	ENCFF797YKF	hg19	✓
HEK293	ZNF600	ENCFF868LYK	hg19	✓
HEK293	ZNF600	ENCFF936RIU	hg19	✓
HEK293	ZNF610	ENCFF026HEH	hg19	✓
HEK293	ZNF610	ENCFF586HZR	hg19	✓
HEK293	ZNF610	ENCFF591YYK	hg19	✓
HEK293	ZNF610	ENCFF746OBW	hg19	✓
HEK293	ZNF623	ENCFF318EKH	hg19	✓
HEK293	ZNF623	ENCFF491VLZ	hg19	✓
HEK293	ZNF623	ENCFF575OIR	hg19	✓
HEK293	ZNF623	ENCFF745ITX	hg19	✓
HEK293	ZNF639	ENCFF171DED	hg19	✓
HEK293	ZNF639	ENCFF317SGL	hg19	✓
HEK293	ZNF639	ENCFF485MII	hg19	✓
HEK293	ZNF639	ENCFF828IYJ	hg19	✓
HEK293	ZNF641	ENCFF176TIW	hg19	✓
HEK293	ZNF641	ENCFF672UVI	hg19	✓
HEK293	ZNF641	ENCFF682WHY	hg19	✓
HEK293	ZNF641	ENCFF856POZ	hg19	✓
HEK293	ZNF654	ENCFF291AWW	hg19	✓
HEK293	ZNF654	ENCFF742ZYZ	hg19	✓
HEK293	ZNF654	ENCFF903YHB	hg19	✓
HEK293	ZNF654	ENCFF970QPM	hg19	✓
HEK293	ZNF664	ENCFF329CGC	hg19	✓
HEK293	ZNF664	ENCFF416GTI	hg19	✓
HEK293	ZNF664	ENCFF966STP	hg19	✓
HEK293	ZNF664	ENCFF973PTB	hg19	✓
HEK293	ZNF680	ENCFF048RGD	hg19	✓
HEK293	ZNF680	ENCFF344IVC	hg19	✓
HEK293	ZNF680	ENCFF499NJO	hg19	✓
HEK293	ZNF680	ENCFF985SIU	hg19	✓
HEK293	ZNF692	ENCFF145UFK	hg19	✓
HEK293	ZNF692	ENCFF192FDZ	hg19	✓
HEK293	ZNF692	ENCFF305MAN	hg19	✓
HEK293	ZNF692	ENCFF631GFV	hg19	✓
HEK293	ZNF697	ENCFF276VER	hg19	✓
HEK293	ZNF697	ENCFF289IND	hg19	✓
HEK293	ZNF697	ENCFF339FPM	hg19	✓
HEK293	ZNF697	ENCFF775BBV	hg19	✓
HEK293	ZNF707	ENCFF087ZAI	hg19	✓
HEK293	ZNF707	ENCFF229ETI	hg19	✓
HEK293	ZNF707	ENCFF384ART	hg19	✓
HEK293	ZNF707	ENCFF970VYD	hg19	✓
HEK293	ZNF71	ENCFF003HEN	hg19	✓
HEK293	ZNF71	ENCFF093YOA	hg19	✓
HEK293	ZNF71	ENCFF393NRG	hg19	✓
HEK293	ZNF71	ENCFF853TZA	hg19	✓
HEK293	ZNF76	ENCFF026ZLM	hg19	✓
HEK293	ZNF76	ENCFF045VLO	hg19	✓
HEK293	ZNF76	ENCFF229SPG	hg19	✓
HEK293	ZNF76	ENCFF612XXN	hg19	✓
HEK293	ZNF781	ENCFF113UPL	hg19	✓
HEK293	ZNF781	ENCFF777SWW	hg19	✓
HEK293	ZNF781	ENCFF813ZSK	hg19	✓
HEK293	ZNF781	ENCFF894UUJ	hg19	✓
HEK293	ZNF788	ENCFF091GPE	hg19	✓
HEK293	ZNF788	ENCFF881CJS	hg19	✓
HEK293	ZNF788	ENCFF927AKS	hg19	✓
HEK293	ZNF788	ENCFF941MEY	hg19	✓
HEK293	ZNF8	ENCFF330YVE	hg19	✓
HEK293	ZNF8	ENCFF400VVX	hg19	✓
HEK293	ZNF8	ENCFF927HFC	hg19	✓
HEK293	ZNF8	ENCFF936FJR	hg19	✓
HEK293	ZNF800	ENCFF048CXC	hg19	✓
HEK293	ZNF800	ENCFF149MXR	hg19	✓
HEK293	ZNF800	ENCFF300CSB	hg19	✓
HEK293	ZNF800	ENCFF322EHT	hg19	✓
HEK293	ZNF837	ENCFF080KBG	hg19	✓
HEK293	ZNF837	ENCFF180OJS	hg19	✓
HEK293	ZNF837	ENCFF331BYH	hg19	✓
HEK293	ZNF837	ENCFF371LFH	hg19	✓
HEK293	ZSCAN16	ENCFF137ZVN	hg19	✓
HEK293	ZSCAN16	ENCFF141PHO	hg19	✓
HEK293	ZSCAN16	ENCFF296AFI	hg19	✓
HEK293	ZSCAN16	ENCFF581PZC	hg19	✓
HEK293	ZSCAN20	ENCFF106RVH	hg19	✓
HEK293	ZSCAN20	ENCFF439DCY	hg19	✓
HEK293	ZSCAN20	ENCFF643NMX	hg19	✓
HEK293	ZSCAN20	ENCFF756SSE	hg19	✓
HEK293	ZSCAN23	ENCFF290YMZ	hg19	✓
HEK293	ZSCAN23	ENCFF614UDN	hg19	✓
HEK293	ZSCAN23	ENCFF677ERR	hg19	✓
HEK293	ZSCAN23	ENCFF985KQY	hg19	✓
HEK293	ZSCAN5A	ENCFF202DOX	hg19	✓
HEK293	ZSCAN5A	ENCFF431UPK	hg19	✓
HEK293	ZSCAN5A	ENCFF466IFZ	hg19	✓
HEK293	ZSCAN5A	ENCFF651ADF	hg19	✓
HEK293	ZXDB	ENCFF109PJP	hg19	✓
HEK293	ZXDB	ENCFF229DWS	hg19	✓
HEK293	ZXDB	ENCFF440TNK	hg19	✓
HEK293	ZXDB	ENCFF908WHM	hg19	✓
HEK293	Input	wgEncodeSydhTfbsHek293InputUcdRawData	hg19	✓
HEK293	Input	wgEncodeUwHistoneHek293InputStdRawDataRep1	hg19	✓
HEK293	Input	wgEncodeUwTfbsHek293InputStdRawDataRep1	hg19	✓
HeLaS3	BDP1	ENCFF000XAK	hg19	✓	✓
HeLaS3	BDP1	ENCFF000XAL	hg19	✓	✓
HeLaS3	BRCA1	ENCFF000XAH	hg19	✓	✓
HeLaS3	BRCA1	ENCFF000XAI	hg19	✓	✓
HeLaS3	BRF1	ENCFF000XAN	hg19	✓	✓
HeLaS3	BRF1	ENCFF000XAO	hg19	✓	✓
HeLaS3	BRF2	ENCFF000XAX	hg19	✓	✓
HeLaS3	BRF2	ENCFF000XAY	hg19	✓	✓
HeLaS3	CEBPB	ENCFF000XBG	hg19	✓	✓
HeLaS3	CEBPB	ENCFF000XBH	hg19	✓	✓
HeLaS3	CHD1	ENCFF600ZAS	hg19	✓	✓
HeLaS3	CHD1	ENCFF946ZEF	hg19	✓	✓
HeLaS3	CHD2	ENCFF000XBT	hg19	✓	✓
HeLaS3	CHD2	ENCFF000XBW	hg19	✓	✓
HeLaS3	CTCF	ENCFF000BAJ	hg19	✓	✓
HeLaS3	CTCF	ENCFF000BAL	hg19	✓	✓
HeLaS3	CTCF	ENCFF000RSV	hg19	✓	✓
HeLaS3	CTCF	ENCFF000RSX	hg19	✓	✓
HeLaS3	CTCF	ENCFF001HMW	hg19	✓	✓
HeLaS3	CTCF	ENCFF001HNA	hg19	✓	✓
HeLaS3	DEK	ENCFF312DGQ	hg19	✓	✓
HeLaS3	DEK	ENCFF865GUF	hg19	✓	✓
HeLaS3	E2F1	ENCFF000XCZ	hg19	✓	✓
HeLaS3	E2F1	ENCFF000XDA	hg19	✓	✓
HeLaS3	E2F4	ENCFF000XDB	hg19	✓	✓
HeLaS3	E2F4	ENCFF000XDC	hg19	✓	✓
HeLaS3	E2F6	ENCFF000XDH	hg19	✓	✓
HeLaS3	E2F6	ENCFF000XDI	hg19	✓	✓
HeLaS3	ELK1	ENCFF000XDL	hg19	✓	✓
HeLaS3	ELK1	ENCFF000XDM	hg19	✓	✓
HeLaS3	ELK4	ENCFF000XDY	hg19	✓	✓
HeLaS3	ELK4	ENCFF000XEA	hg19	✓	✓
HeLaS3	EP300	ENCFF000XJH	hg19	✓	✓
HeLaS3	EP300	ENCFF000XJJ	hg19	✓	✓
HeLaS3	EZH2	ENCFF000BAP	hg19	✓	✓
HeLaS3	EZH2	ENCFF000BAR	hg19	✓	✓
HeLaS3	FOS	ENCFF000XBR	hg19	✓	✓
HeLaS3	FOS	ENCFF000XBS	hg19	✓	✓
HeLaS3	GABPA	ENCFF000PDV	hg19	✓	✓
HeLaS3	GABPA	ENCFF000PDY	hg19	✓	✓
HeLaS3	GTF2F1	ENCFF000XEF	hg19	✓	✓
HeLaS3	GTF2F1	ENCFF000XEG	hg19	✓	✓
HeLaS3	GTF3C2	ENCFF000XMW	hg19	✓	✓
HeLaS3	GTF3C2	ENCFF000XMX	hg19	✓	✓
HeLaS3	HA-E2F1	ENCFF000XEN	hg19	✓	✓
HeLaS3	HA-E2F1	ENCFF000XEO	hg19	✓	✓
HeLaS3	HCFC1	ENCFF000XES	hg19	✓	✓
HeLaS3	HCFC1	ENCFF000XET	hg19	✓	✓
HeLaS3	IRF3	ENCFF000XGG	hg19	✓	✓
HeLaS3	IRF3	ENCFF000XGH	hg19	✓	✓
HeLaS3	JUN	ENCFF000XCB	hg19	✓	✓
HeLaS3	JUN	ENCFF000XCE	hg19	✓	✓
HeLaS3	JUND	ENCFF000XGK	hg19	✓	✓
HeLaS3	JUND	ENCFF000XGL	hg19	✓	✓
HeLaS3	KAT2A	ENCFF000XEB	hg19	✓	✓
HeLaS3	KAT2A	ENCFF000XED	hg19	✓	✓
HeLaS3	MAFF	ENCFF002SPV	hg19	✓	✓
HeLaS3	MAFF	ENCFF226KER	hg19	✓	✓
HeLaS3	MAFK	ENCFF000XGS	hg19	✓	✓
HeLaS3	MAFK	ENCFF000XGT	hg19	✓	✓
HeLaS3	MAFK	ENCFF086SQL	hg19	✓	✓
HeLaS3	MAFK	ENCFF405VXR	hg19	✓	✓
HeLaS3	MAFK	ENCFF407WOE	hg19	✓	✓
HeLaS3	MAFK	ENCFF909PSG	hg19	✓	✓
HeLaS3	MAX	ENCFF000XHA	hg19	✓	✓
HeLaS3	MAX	ENCFF000XHB	hg19	✓	✓
HeLaS3	MAX	ENCFF000XHK	hg19	✓	✓
HeLaS3	MAX	ENCFF000XHL	hg19	✓	✓
HeLaS3	MAZ	ENCFF000XHQ	hg19	✓	✓
HeLaS3	MAZ	ENCFF000XHR	hg19	✓	✓
HeLaS3	MXI1	ENCFF000XIA	hg19	✓	✓
HeLaS3	MXI1	ENCFF000XIB	hg19	✓	✓
HeLaS3	MYC	ENCFF000RSN	hg19	✓	✓
HeLaS3	MYC	ENCFF000RSO	hg19	✓	✓
HeLaS3	MYC	ENCFF000XCH	hg19	✓	✓
HeLaS3	MYC	ENCFF000XCI	hg19	✓	✓
HeLaS3	NFE2L2	ENCFF424VMX	hg19	✓	✓
HeLaS3	NFE2L2	ENCFF451LLN	hg19	✓	✓
HeLaS3	NFYA	ENCFF000XIJ	hg19	✓	✓
HeLaS3	NFYA	ENCFF000XIK	hg19	✓	✓
HeLaS3	NFYB	ENCFF000XIS	hg19	✓	✓
HeLaS3	NFYB	ENCFF000XIT	hg19	✓	✓
HeLaS3	NR2C2	ENCFF000XMY	hg19	✓	✓
HeLaS3	NR2C2	ENCFF000XMZ	hg19	✓	✓
HeLaS3	NRF1	ENCFF000XJA	hg19	✓	✓
HeLaS3	NRF1	ENCFF000XJC	hg19	✓	✓
HeLaS3	POLR2A	ENCFF000PEL	hg19	✓	✓
HeLaS3	POLR2A	ENCFF000PEP	hg19	✓	✓
HeLaS3	POLR2A	ENCFF000RTG	hg19	✓	✓
HeLaS3	POLR2A	ENCFF000RTJ	hg19	✓	✓
HeLaS3	POLR2A	ENCFF000XJO	hg19	✓	✓
HeLaS3	POLR2A	ENCFF000XJU	hg19	✓	✓
HeLaS3	POLR2A	ENCFF000XJV	hg19	✓	✓
HeLaS3	POLR2AphosphoS2	ENCFF000XJW	hg19	✓	✓
HeLaS3	POLR2AphosphoS2	ENCFF000XJY	hg19	✓	✓
HeLaS3	POLR3A	ENCFF000XKV	hg19	✓	✓
HeLaS3	POLR3A	ENCFF000XKZ	hg19	✓	✓
HeLaS3	PRDM1	ENCFF000XKA	hg19	✓	✓
HeLaS3	PRDM1	ENCFF000XKC	hg19	✓	✓
HeLaS3	RAD21	ENCFF000XKH	hg19	✓	✓
HeLaS3	RAD21	ENCFF000XKI	hg19	✓	✓
HeLaS3	RCOR1	ENCFF000XCL	hg19	✓	✓
HeLaS3	RCOR1	ENCFF000XCM	hg19	✓	✓
HeLaS3	REST	ENCFF000PED	hg19	✓	✓
HeLaS3	REST	ENCFF000PEE	hg19	✓	✓
HeLaS3	RFX5	ENCFF000XKN	hg19	✓	✓
HeLaS3	RFX5	ENCFF000XKP	hg19	✓	✓
HeLaS3	SMARCA4	ENCFF000XAZ	hg19	✓	✓
HeLaS3	SMARCA4	ENCFF000XBA	hg19	✓	✓
HeLaS3	SMARCA4	ENCFF000XBB	hg19	✓	✓
HeLaS3	SMARCB1	ENCFF000XFA	hg19	✓	✓
HeLaS3	SMARCB1	ENCFF000XFF	hg19	✓	✓
HeLaS3	SMARCB1	ENCFF000XFG	hg19	✓	✓
HeLaS3	SMARCC1	ENCFF000WZL	hg19	✓	✓
HeLaS3	SMARCC1	ENCFF000WZM	hg19	✓	✓
HeLaS3	SMARCC1	ENCFF000WZO	hg19	✓	✓
HeLaS3	SMARCC2	ENCFF000WZU	hg19	✓	✓
HeLaS3	SMARCC2	ENCFF000WZV	hg19	✓	✓
HeLaS3	SMARCC2	ENCFF000WZX	hg19	✓	✓
HeLaS3	SMC3	ENCFF000XLA	hg19	✓	✓
HeLaS3	SMC3	ENCFF000XLC	hg19	✓	✓
HeLaS3	SREBF2	ENCFF046BMR	hg19	✓	✓
HeLaS3	SREBF2	ENCFF138BUP	hg19	✓	✓
HeLaS3	STAT1	ENCFF000XLK	hg19	✓	✓
HeLaS3	STAT1	ENCFF000XLL	hg19	✓	✓
HeLaS3	STAT3	ENCFF000XLO	hg19	✓	✓
HeLaS3	STAT3	ENCFF000XLP	hg19	✓	✓
HeLaS3	SUPT20H	ENCFF000XLF	hg19	✓	✓
HeLaS3	SUPT20H	ENCFF000XLH	hg19	✓	✓
HeLaS3	TAF1	ENCFF000PEY	hg19	✓	✓
HeLaS3	TAF1	ENCFF000PEZ	hg19	✓	✓
HeLaS3	TBP	ENCFF000XLW	hg19	✓	✓
HeLaS3	TBP	ENCFF000XLX	hg19	✓	✓
HeLaS3	TCF7L2	ENCFF000XMA	hg19	✓	✓
HeLaS3	TCF7L2	ENCFF000XMB	hg19	✓	✓
HeLaS3	TCF7L2	ENCFF000XMI	hg19	✓	✓
HeLaS3	TCF7L2	ENCFF000XMJ	hg19	✓	✓
HeLaS3	UBTF	ENCFF008CNQ	hg19	✓	✓
HeLaS3	UBTF	ENCFF850IFD	hg19	✓	✓
HeLaS3	USF2	ENCFF000XNC	hg19	✓	✓
HeLaS3	USF2	ENCFF000XND	hg19	✓	✓
HeLaS3	ZHX1	ENCFF604LKK	hg19	✓	✓
HeLaS3	ZHX1	ENCFF917NVM	hg19	✓	✓
HeLaS3	ZKSCAN1	ENCFF000XNK	hg19	✓	✓
HeLaS3	ZKSCAN1	ENCFF000XNL	hg19	✓	✓
HeLaS3	ZNF143	ENCFF000XNS	hg19	✓	✓
HeLaS3	ZNF143	ENCFF000XNT	hg19	✓	✓
HeLaS3	ZNF274	ENCFF000XOA	hg19	✓	✓
HeLaS3	ZNF274	ENCFF000XOC	hg19	✓	✓
HeLaS3	ZZZ3	ENCFF000XOF	hg19	✓	✓
HeLaS3	ZZZ3	ENCFF000XOH	hg19	✓	✓
HeLaS3	Input	wgEncodeOpenChromChipHelas3InputRawDat	hg19	✓	✓
HeLaS3	Input	wgEncodeSydhTfbsHelas3InputRawData	hg19	✓	✓
HeLaS3	Input	wgEncodeUwHistoneHelas3InputStdRawDataRep1	hg19	✓	✓
HeLaS3	Input	wgEncodeUwTfbsHelas3InputStdRawDataRep1	hg19	✓	✓
HepG2	ARID3A	ENCFF000XOP	hg19	✓	✓
HepG2	ARID3A	ENCFF000XOQ	hg19	✓	✓
HepG2	ARID4B	ENCFF473DTA	hg19	✓	✓
HepG2	ARID4B	ENCFF630CIO	hg19	✓	✓
HepG2	ARID4B	ENCFF657FRU	hg19	✓	✓
HepG2	ARID4B	ENCFF735WDN	hg19	✓	✓
HepG2	ATF1	ENCFF296PIX	hg19	✓	✓
HepG2	ATF1	ENCFF374DQB	hg19	✓	✓
HepG2	ATF3	ENCFF000PFE	hg19	✓	✓
HepG2	ATF3	ENCFF000PFH	hg19	✓	✓
HepG2	ATF4	ENCFF756TTX	hg19	✓	✓
HepG2	ATF4	ENCFF833MPT	hg19	✓	✓
HepG2	BCL6_isoform1	ENCFF358IWC	hg19	✓	✓
HepG2	BCL6_isoform1	ENCFF511GQK	hg19	✓	✓
HepG2	BCL6_isoform1	ENCFF706OKF	hg19	✓	✓
HepG2	BCL6_isoform1	ENCFF923LAX	hg19	✓	✓
HepG2	BHLHE40	ENCFF000PFM	hg19	✓	✓
HepG2	BHLHE40	ENCFF000PFP	hg19	✓	✓
HepG2	BHLHE40	ENCFF000XOX	hg19	✓	✓
HepG2	BHLHE40	ENCFF000XOY	hg19	✓	✓
[truncated: 634 more rows]
