# Supplementary material for: ChIP-GSM: Inferring active transcription factor modules to predict functional regulatory elements
Source: PLoS Comput Biol. 2021 Jul 22;17(7):e1009203. doi: 10.1371/journal.pcbi.1009203 (PMC8330942; doi:10.1371/journal.pcbi.1009203)
Supplement: S2 Table — (XLSX) [file pcbi.1009203.s015.xlsx]

## Sheet: Table S2
S2 Table. The similarity of ChIP-GSM-inferred modules between promoter and enhancer regions.
Cell Type	Input TFs	Enhancer-modules	Promoter-modules	Common modules	Similarity (%)
A549	52	--	71	--	--
GM12878	122	33	44	34	0.468966
HCT116	20	24	35	19	0.391753
HEK293	115	--	80	--	--
HeLaS3	63	20	26	29	0.557692
HepG2	108	28	40	14	0.291667
K562	117	41	27	40	0.540541
MCF7	69	20	34	32	0.542373
SKNSH	28	--	60	--	--
