# Supplementary material for: ChIP-GSM: Inferring active transcription factor modules to predict functional regulatory elements
Source: PLoS Comput Biol. 2021 Jul 22;17(7):e1009203. doi: 10.1371/journal.pcbi.1009203 (PMC8330942; doi:10.1371/journal.pcbi.1009203)
Supplement: S3 Table — (XLSX) [file pcbi.1009203.s016.xlsx]

## Sheet: Table S3
S3 Table. ChIP-GSM identified modules.
Cell type	Region type	Enhancer module abundance	Promoter module abundance	TFs
A549	Promoter	0	1	CREB1	E2F6	MAX	POLR2A
A549	Promoter	0	0.890513	CTCF	RAD21
A549	Promoter	0	0.822169	E2F6	MAX	POLR2A	TAF1
A549	Promoter	0	0.775473	CTCF	RAD21	SMC3
A549	Promoter	0	0.77026	FOXA1	FOXA2
A549	Promoter	0	0.649326	E2F6	MAX	MYC	POLR2A
A549	Promoter	0	0.61929	E2F6	MAX
A549	Promoter	0	0.505044	CREB1	GABPA	POLR2A	TAF1
A549	Promoter	0	0.498583	CHD1	PHF8
A549	Promoter	0	0.493936	FOSL2	JUND
A549	Promoter	0	0.409158	CBX8	RNF2
A549	Promoter	0	0.405304	PHF8	POLR2A
A549	Promoter	0	0.367789	MAX	MYC
A549	Promoter	0	0.364049	E2F6	MAX	POLR2A
A549	Promoter	0	0.350221	FOSL2	FOXA1
A549	Promoter	0	0.346027	JUND	POLR2A
A549	Promoter	0	0.34036	CEBPB	FOSL2
A549	Promoter	0	0.295931	ETS1	SIX5
A549	Promoter	0	0.292758	CHD1	CHD7
A549	Promoter	0	0.276663	MAX	POLR2A
A549	Promoter	0	0.273036	ELF1	GABPA
A549	Promoter	0	0.263402	FOSL2	FOXA1	FOXA2
A549	Promoter	0	0.256262	CTCF	FOXA2
A549	Promoter	0	0.247535	POLR2A	TAF1
A549	Promoter	0	0.22328	PBX3	POLR2A
A549	Promoter	0	0.217726	CEBPB	FOXA1	FOXA2
A549	Promoter	0	0.204466	REST	YY1
A549	Promoter	0	0.197779	FOXA2	POLR2A
A549	Promoter	0	0.196758	CHD1	TAF1
A549	Promoter	0	0.193812	JUND	PBX3	POLR2A
A549	Promoter	0	0.193245	E2F6	POLR2A
A549	Promoter	0	0.193018	POLR2A	YY1
A549	Promoter	0	0.190071	BCL3	JUND	POLR2A
A549	Promoter	0	0.184291	MAX	MYC	POLR2A
A549	Promoter	0	0.183724	CTCF	FOXA2	RAD21
A549	Promoter	0	0.179304	KDM5A	YY1
A549	Promoter	0	0.17035	REST	TEAD4
A549	Promoter	0	0.165023	TAF1	ZBTB33
A549	Promoter	0	0.163776	MAX	USF1
A549	Promoter	0	0.153463	CTCF	E2F6
A549	Promoter	0	0.153236	FOXA1	FOXA2	NR3C1
A549	Promoter	0	0.149722	CHD7	POLR2A
A549	Promoter	0	0.133515	CHD1	POLR2A
A549	Promoter	0	0.129774	CTCF	E2F6	MAX
A549	Promoter	0	0.126941	CEBPB	CTCF
A549	Promoter	0	0.125808	BCL3	JUND	PBX3	POLR2A
A549	Promoter	0	0.123087	POLR2A	TAF1	YY1
A549	Promoter	0	0.119687	CREB1	PBX3
A549	Promoter	0	0.117194	GABPA	YY1
A549	Promoter	0	0.10994	E2F6	MAX	USF1
A549	Promoter	0	0.104613	GABPA	KDM5A
A549	Promoter	0	0.101779	REST	TEAD4	YY1
A549	Promoter	0	0.0963391	CREB1	POLR2A
A549	Promoter	0	0.0923722	CEBPB	CREB1
A549	Promoter	0	0.0913521	CEBPB	CTCF	RAD21
A549	Promoter	0	0.0885186	CREB1	POLR2A	TAF1
A549	Promoter	0	0.0867052	ATF3	CTCF
A549	Promoter	0	0.0825116	ETS1	GABPA	SIX5
A549	Promoter	0	0.0777513	CTCF	FOXA1	FOXA2
A549	Promoter	0	0.0745778	GABPA	TAF1
A549	Promoter	0	0.0712909	CTCF	POLR2A
A549	Promoter	0	0.0647172	EHMT2	REST	TEAD4	YY1
A549	Promoter	0	0.0621104	ATF3	SREBF2
A549	Promoter	0	0.0591635	CREB1	GABPA	POLR2A
A549	Promoter	0	0.0505497	CHD1	CHD7	POLR2A
A549	Promoter	0	0.0466961	CTCF	FOXA1	FOXA2	RAD21
A549	Promoter	0	0.0442027	GABPA	POLR2A	YY1
A549	Promoter	0	0.043976	CREB1	GABPA
A549	Promoter	0	0.0426159	GABPA	POLR2A	TAF1
A549	Promoter	0	0.0422759	GABPA	POLR2A
A549	Promoter	0	0.0274283	POLR2A	USF1
GM12878	Common	1	0.7144	CTCF	RAD21
GM12878	Common	0.923027	0.531878	BATF	JUNB
GM12878	Common	0.883728	0.602682	CTCF	RAD21	SMC3
GM12878	Common	0.837122	0.875511	MTA2	TBX21
GM12878	Common	0.817148	0.409031	TCF12	TCF3
GM12878	Common	0.635271	0.975251	CREB1	CREM
GM12878	Common	0.626827	0.486407	MEF2A	MEF2C
GM12878	Common	0.581682	0.292225	BATF	JUNB	JUND
GM12878	Common	0.581358	0.282262	BATF	RUNX3
GM12878	Common	0.408574	0.231703	EBF1	RELA
GM12878	Common	0.351413	0.166941	USF1	USF2
GM12878	Common	0.340208	0.210186	POLR2A	TBP
GM12878	Common	0.323482	0.252054	CTCF	ZEB1
GM12878	Common	0.311465	0.255128	SPI1	TBX21
GM12878	Common	0.306106	0.111082	ELF1	GABPA
GM12878	Common	0.294576	0.149664	RUNX3	SPI1
GM12878	Common	0.292627	0.273147	NRF1	POLR2A
GM12878	Common	0.271679	0.13917	BATF	EBF1
GM12878	Common	0.257714	0.114686	CTCF	ELF1
GM12878	Common	0.255278	0.133552	GABPA	ZBTB40
GM12878	Common	0.253329	0.104722	BHLHE40	USF1
GM12878	Common	0.217603	0.142562	BATF	SPI1
GM12878	Common	0.194381	0.100588	EBF1	SPI1
GM12878	Common	0.19227	0.11299	BHLHE40	USF1	USF2
GM12878	Common	0.182364	0.166941	PBX3	PKNOX1
GM12878	Common	0.153621	0.148498	SPI1	ZNF384
GM12878	Common	0.130075	0.0829933	CTCF	EBF1
GM12878	Common	0.106041	0.0787536	CTCF	RAD21	ZNF384
GM12878	Common	0.103767	0.0407017	SIX5	ZNF143
GM12878	Common	0.102631	0.141608	HCFC1	SIX5	ZNF143
GM12878	Common	0.0859045	0.0737718	NFYB	PKNOX1
GM12878	Common	0.083631	0.0427156	CTCF	EBF1	RAD21
GM12878	Common	0.0813576	0.235625	HCFC1	SIX5	SUZ12	ZNF143
GM12878	Common	0.0522897	0.0743018	NFYB	PBX3	PKNOX1
GM12878	Enhancer	0.900292	0	RAD21	SMC3
GM12878	Enhancer	0.637869	0	BATF	JUND
GM12878	Enhancer	0.295713	0	EGR1	NRF1
GM12878	Enhancer	0.265346	0	ELF1	NRF1
GM12878	Enhancer	0.257064	0	CUX1	EBF1
GM12878	Enhancer	0.231569	0	MEF2A	SPI1
GM12878	Enhancer	0.205586	0	ELF1	GABPA	ZBTB40
GM12878	Enhancer	0.141117	0	ELK1	SRF
GM12878	Enhancer	0.140955	0	BHLHE40	SPI1
GM12878	Enhancer	0.133972	0	FOS	NFYB
GM12878	Enhancer	0.128613	0	NRF1	YY1
GM12878	Enhancer	0.106853	0	NFE2	USF1	USF2
GM12878	Enhancer	0.0972718	0	FOS	NFYA	NFYB	SP1
GM12878	Enhancer	0.0967847	0	CHD2	ZBTB33
GM12878	Enhancer	0.0966223	0	NFYB	RFX5
GM12878	Enhancer	0.0936993	0	FOS	NFYB	SP1
GM12878	Enhancer	0.0758363	0	BRCA1	CHD2	ETS1	ZBTB33
GM12878	Enhancer	0.0742124	0	E2F4	NFYB
GM12878	Enhancer	0.07405	0	CTCF	NRF1
GM12878	Enhancer	0.0714518	0	BRCA1	CHD2	ZBTB33
GM12878	Enhancer	0.0633323	0	NFYB	USF1
GM12878	Enhancer	0.0591101	0	ELF1	HCFC1	SIX5	ZNF143
GM12878	Enhancer	0.0565119	0	NRF1	ZNF143
GM12878	Enhancer	0.0560247	0	BHLHE40	CHD1	JUND	SREBF1
GM12878	Enhancer	0.0513154	0	SREBF2	TBP
GM12878	Enhancer	0.047418	0	NRF1	USF1	USF2
GM12878	Enhancer	0.046606	0	POLR3G	SREBF2	TBP
GM12878	Enhancer	0.0394609	0	MLLT1	NR2C2	SRF
GM12878	Enhancer	0.0337772	0	GABPA	HCFC1	SIX5	ZNF143
GM12878	Enhancer	0.0202988	0	FOS	NFYB	PBX3	PKNOX1
GM12878	Enhancer	0.0168886	0	FOS	NFYB	PBX3	PKNOX1	SP1
GM12878	Enhancer	0.0144527	0	FOS	NFYA	NFYB	PBX3	PKNOX1	SP1
GM12878	Enhancer	0.0116921	0	HCFC1	NRF1	SIX5	ZNF143
GM12878	Promoter	0	0.64402	CTCF	SMC3
GM12878	Promoter	0	0.63077	MLLT1	ZBTB40
GM12878	Promoter	0	0.596004	EED	IKZF1
GM12878	Promoter	0	0.57311	ELF1	ZEB1
GM12878	Promoter	0	0.514389	EED	RUNX3
GM12878	Promoter	0	0.428534	CHD1	MLLT1
GM12878	Promoter	0	0.409985	EGR1	ELF1
GM12878	Promoter	0	0.397372	RUNX3	TBX21
GM12878	Promoter	0	0.395252	MEF2A	RUNX3
GM12878	Promoter	0	0.353702	BCL3	PBX3
GM12878	Promoter	0	0.35243	POLR2A	SMAD5
GM12878	Promoter	0	0.339181	BCL3	TCF3
GM12878	Promoter	0	0.336955	ELF1	POLR2A
GM12878	Promoter	0	0.331019	BHLHE40	MXI1
GM12878	Promoter	0	0.306641	NFATC1	POLR2A
GM12878	Promoter	0	0.28364	BCL3	POLR2A
GM12878	Promoter	0	0.268271	POLR2A	YY1
GM12878	Promoter	0	0.267953	CHD1	MLLT1	POLR2A
GM12878	Promoter	0	0.267529	EGR1	MAZ
GM12878	Promoter	0	0.247284	MLLT1	POLR2A
GM12878	Promoter	0	0.243998	EED	SPI1
GM12878	Promoter	0	0.211776	EBF1	MLLT1
GM12878	Promoter	0	0.21008	POU2F2	TAF1
GM12878	Promoter	0	0.187609	BATF	JUNB	RUNX3
GM12878	Promoter	0	0.181568	BCL3	PBX3	TCF3
GM12878	Promoter	0	0.180614	EBF1	RUNX3
GM12878	Promoter	0	0.178706	EBF1	TCF12
GM12878	Promoter	0	0.14235	CTCF	MAZ
GM12878	Promoter	0	0.13705	MAZ	POLR2A
GM12878	Promoter	0	0.131751	EED	IKZF1	SPI1
GM12878	Promoter	0	0.129101	NFYB	POLR2A
GM12878	Promoter	0	0.120515	BHLHE40	EBF1
GM12878	Promoter	0	0.113096	POU2F2	REST	TAF1
GM12878	Promoter	0	0.108326	CTCF	RAD21	SMC3	ZEB1
GM12878	Promoter	0	0.105994	CTCF	ZNF384
GM12878	Promoter	0	0.0973025	CTCF	EGR1
GM12878	Promoter	0	0.088823	ELF1	SPI1
GM12878	Promoter	0	0.088505	CTCF	ELF1	RAD21	SMC3
GM12878	Promoter	0	0.0826753	EBF1	POLR2A
GM12878	Promoter	0	0.0698501	CTCF	RAD21	RUNX3	SMC3
GM12878	Promoter	0	0.0627485	CTCF	RAD21	SMC3	ZNF384
GM12878	Promoter	0	0.0322222	CTCF	EBF1	RAD21	SMC3
GM12878	Promoter	0	0.0293603	CTCF	RAD21	SMC3	YY1
GM12878	Promoter	0	0.0199269	CTCF	RAD21	SMC3	SPI1
HCT116	Common	1	0.679296	CTCF	RAD21
HCT116	Common	0.720588	0.544991	FOSL1	JUND
HCT116	Common	0.71922	0.216613	POLR2A	POLR2AphosphoS5
HCT116	Common	0.370611	0.301312	FOSL1	JUND	SP1
HCT116	Common	0.314181	0.261609	EGR1	MAX
HCT116	Common	0.234382	0.0319327	EGR1	POLR2A	POLR2AphosphoS5
HCT116	Common	0.234154	0.17008	MAX	USF1
HCT116	Common	0.218536	0.0513997	ELF1	POLR2AphosphoS5
HCT116	Common	0.202918	0.155651	EGR1	SP1
HCT116	Common	0.196078	0.0432885	POLR2A	POLR2AphosphoS5	YY1
HCT116	Common	0.153899	0.0234799	ELF1	POLR2A	POLR2AphosphoS5
HCT116	Common	0.151505	0.103739	SP1	TCF7L2
HCT116	Common	0.150935	0.159834	EGR1	TCF7L2
HCT116	Common	0.128363	0.0957128	EGR1	YY1
HCT116	Common	0.127337	0.0694153	ELF1	SP1
HCT116	Common	0.114227	0.163591	FOSL1	JUND	TCF7L2
HCT116	Common	0.0840173	0.0637801	CTCF	EGR1	RAD21
HCT116	Common	0.0615595	0.0507167	CTCF	RAD21	USF1
HCT116	Common	0.0566575	0.0724036	TCF7L2	USF1
HCT116	Enhancer	0.384633	0	FOSL1	JUND	TEAD4
HCT116	Enhancer	0.355107	0	CEBPB	FOSL1
HCT116	Enhancer	0.278272	0	SP1	SRF
HCT116	Enhancer	0.199384	0	POLR2A	POLR2AphosphoS5	SIN3A	ZBTB33
HCT116	Enhancer	0.192088	0	ELF1	MAX
HCT116	Enhancer	0.152417	0	TCF7L2	TEAD4
HCT116	Enhancer	0.132125	0	FOSL1	TCF7L2
HCT116	Enhancer	0.128363	0	POLR2A	POLR2AphosphoS5	ZBTB33
HCT116	Enhancer	0.119585	0	SP1	YY1
HCT116	Enhancer	0.109439	0	TCF7L2	YY1
HCT116	Enhancer	0.108071	0	CEBPB	TCF7L2
HCT116	Enhancer	0.100547	0	SP1	USF1
HCT116	Enhancer	0.100547	0	ELF1	SRF
HCT116	Enhancer	0.0976972	0	EGR1	ELF1
HCT116	Enhancer	0.0821933	0	ELF1	YY1
HCT116	Enhancer	0.0793434	0	YY1	ZBTB33
HCT116	Enhancer	0.0735294	0	EGR1	USF1
HCT116	Enhancer	0.0702234	0	EGR1	ZBTB33
HCT116	Enhancer	0.0562016	0	ELF1	TCF7L2
HCT116	Enhancer	0.0557456	0	USF1	YY1
HCT116	Enhancer	0.0527816	0	ELF1	USF1
HCT116	Enhancer	0.0518696	0	FOSL1	JUND	SP1	TCF7L2
HCT116	Enhancer	0.0457136	0	ELF1	ZBTB33
HCT116	Enhancer	0.0149339	0	EGR1	ELF1	YY1
HCT116	Promoter	0	0.983511	EGR1	MAX	POLR2A	POLR2AphosphoS5	SIN3A
HCT116	Promoter	0	0.980267	MAX	POLR2A	POLR2AphosphoS5	SIN3A	SP1
HCT116	Promoter	0	0.969508	MAX	POLR2A	POLR2AphosphoS5	SIN3A	YY1
HCT116	Promoter	0	0.408978	MAX	SIN3A
HCT116	Promoter	0	0.400696	CEBPB	FOSL1	JUND
HCT116	Promoter	0	0.315571	CBX3	CTCF	RAD21
HCT116	Promoter	0	0.285516	FOSL1	JUND	SP1	TEAD4
HCT116	Promoter	0	0.230957	JUND	POLR2AphosphoS5
HCT116	Promoter	0	0.214393	MAX	TCF7L2
HCT116	Promoter	0	0.214308	MAX	SP1
HCT116	Promoter	0	0.210551	POLR2AphosphoS5	SIN3A
HCT116	Promoter	0	0.162737	CEBPB	CTCF	RAD21
HCT116	Promoter	0	0.130719	POLR2A	TCF7L2
HCT116	Promoter	0	0.128158	CBX3	CTCF	MAX	RAD21
HCT116	Promoter	0	0.119193	MAX	POLR2A
HCT116	Promoter	0	0.115351	CTCF	RAD21	YY1
HCT116	Promoter	0	0.103824	CTCF	TCF7L2
HCT116	Promoter	0	0.0962251	EGR1	POLR2AphosphoS5
HCT116	Promoter	0	0.0952005	MAX	POLR2AphosphoS5
HCT116	Promoter	0	0.0929806	JUND	POLR2A	POLR2AphosphoS5
HCT116	Promoter	0	0.0925537	POLR2AphosphoS5	YY1
HCT116	Promoter	0	0.0899069	CTCF	MAX	RAD21
HCT116	Promoter	0	0.0862354	POLR2A	POLR2AphosphoS5	SIN3A
HCT116	Promoter	0	0.0838448	POLR2AphosphoS5	TCF7L2
HCT116	Promoter	0	0.0798318	CTCF	RAD21	TCF7L2
HCT116	Promoter	0	0.078978	MAX	POLR2A	POLR2AphosphoS5	SIN3A
HCT116	Promoter	0	0.0694153	POLR2AphosphoS5	SP1
HCT116	Promoter	0	0.0613894	JUND	POLR2A	POLR2AphosphoS5	SIN3A
HCT116	Promoter	0	0.0493506	MAX	POLR2A	POLR2AphosphoS5	TCF7L2
HCT116	Promoter	0	0.0410686	POLR2A	POLR2AphosphoS5	TCF7L2
HCT116	Promoter	0	0.0394463	EGR1	POLR2A	POLR2AphosphoS5	SIN3A
HCT116	Promoter	0	0.0321889	EGR1	MAX	POLR2A	POLR2AphosphoS5
HCT116	Promoter	0	0.0279198	MAX	POLR2A	POLR2AphosphoS5
HCT116	Promoter	0	0.0266391	CTCF	POLR2AphosphoS5	RAD21
HCT116	Promoter	0	0.0218577	POLR2A	POLR2AphosphoS5	SP1
HEK293	Promoter	0	1	ZBTB17	ZNF600
HEK293	Promoter	0	0.993744	ZBTB17	ZBTB8A	ZNF335	ZNF341
HEK293	Promoter	0	0.932551	ZEB1 Z	EB2
HEK293	Promoter	0	0.8913	ZBTB8A	ZNF263	ZNF335	ZNF341
HEK293	Promoter	0	0.857869	ZFP69B	ZNF692
HEK293	Promoter	0	0.823851	ZBTB17	ZNF366
HEK293	Promoter	0	0.773998	ZBTB17	ZNF335
HEK293	Promoter	0	0.742131	ZNF335	ZXDB
HEK293	Promoter	0	0.651613	ZNF263	ZNF600
HEK293	Promoter	0	0.636168	ZNF335	ZNF362
HEK293	Promoter	0	0.631281	ZEB2 Z	NF335
HEK293	Promoter	0	0.58827	ZNF781	ZNF788
HEK293	Promoter	0	0.544673	ZBTB17	ZNF263
HEK293	Promoter	0	0.529814	ZBTB17	ZNF654
HEK293	Promoter	0	0.509482	ZNF335	ZNF692
HEK293	Promoter	0	0.502444	ZNF335	ZNF600
HEK293	Promoter	0	0.502444	ZNF263	ZNF335
HEK293	Promoter	0	0.497556	ZBTB17	ZNF263	ZNF335	ZNF341
HEK293	Promoter	0	0.480352	ZBTB17	ZSCAN20
HEK293	Promoter	0	0.464516	ZNF335	ZNF394
HEK293	Promoter	0	0.460215	ZBTB8A	ZNF335
HEK293	Promoter	0	0.438123	ZBTB33	ZNF263
HEK293	Promoter	0	0.421114	ZNF335	ZNF518A
HEK293	Promoter	0	0.421114	ZBTB33	ZNF335
HEK293	Promoter	0	0.420919	ZNF697	ZNF781	ZNF788
HEK293	Promoter	0	0.405865	ZNF341	ZNF600
HEK293	Promoter	0	0.383187	ZBTB17	ZNF335	ZNF600
HEK293	Promoter	0	0.375953	ZNF263	ZNF366
HEK293	Promoter	0	0.372434	ZNF335	ZNF341
HEK293	Promoter	0	0.357967	ZNF263	ZNF654
HEK293	Promoter	0	0.338416	ZNF335	ZNF366
HEK293	Promoter	0	0.331183	ZNF335	ZNF664
HEK293	Promoter	0	0.330401	ZNF263	ZNF341
HEK293	Promoter	0	0.33001	ZFP2 Z	NF335
HEK293	Promoter	0	0.327077	ZBTB8A	ZNF263
HEK293	Promoter	0	0.3261	ZFP2 Z	NF263
HEK293	Promoter	0	0.322581	ZNF18	ZNF335
HEK293	Promoter	0	0.309873	ZNF18	ZNF263
HEK293	Promoter	0	0.309482	ZBTB17	ZNF263	ZNF335
HEK293	Promoter	0	0.309091	ZNF438	ZNF697	ZNF781	ZNF788
HEK293	Promoter	0	0.303226	ZNF654	ZSCAN20
HEK293	Promoter	0	0.300684	ZBTB8A	ZNF335	ZNF692
HEK293	Promoter	0	0.299707	ZBTB17	ZBTB8A
HEK293	Promoter	0	0.299511	ZBTB17	ZNF341
HEK293	Promoter	0	0.293842	ZBTB8A	ZFP2
HEK293	Promoter	0	0.28563	ZBTB8A	ZEB2 ZN	F335
HEK293	Promoter	0	0.280156	ZFP69B	ZNF335	ZNF692
HEK293	Promoter	0	0.276051	ZBTB11	ZBTB17	ZNF335
HEK293	Promoter	0	0.266471	ZBTB8A	ZNF263	ZNF335
HEK293	Promoter	0	0.26608	ZNF335	ZNF76
HEK293	Promoter	0	0.263148	ZBTB17	ZBTB8A	ZNF335
HEK293	Promoter	0	0.261388	ZBTB8A	ZNF335	ZXDB
HEK293	Promoter	0	0.247703	ZBTB17	ZNF335	ZNF76
HEK293	Promoter	0	0.243597	ZFP2 Z	NF341
HEK293	Promoter	0	0.237732	ZBTB17	ZNF335	ZNF341
HEK293	Promoter	0	0.231867	ZBTB8A	ZNF341
HEK293	Promoter	0	0.227175	ZBTB11	ZNF335
HEK293	Promoter	0	0.226979	ZNF335	ZNF654
HEK293	Promoter	0	0.210557	ZNF438	ZNF518A	ZNF697	ZNF781	ZNF788
HEK293	Promoter	0	0.210362	ZNF335	ZSCAN20
HEK293	Promoter	0	0.205083	ZBTB11	ZNF335	ZNF518A
HEK293	Promoter	0	0.200587	ZNF341	ZNF366
HEK293	Promoter	0	0.199413	ZBTB8A	ZNF335	ZNF341
HEK293	Promoter	0	0.196481	ZBTB8A	ZFP2 ZN	F335
HEK293	Promoter	0	0.194135	ZBTB8A	ZNF335	ZNF600
HEK293	Promoter	0	0.191398	ZBTB8A	ZNF654
HEK293	Promoter	0	0.165396	ZBTB11	ZNF335	ZNF76
HEK293	Promoter	0	0.156794	ZBTB11	ZBTB8A	ZNF335
HEK293	Promoter	0	0.156403	ZBTB11	ZNF263	ZNF335
HEK293	Promoter	0	0.154252	ZNF263	ZNF335	ZNF341
HEK293	Promoter	0	0.145259	ZFP64	ZNF394 Z	NF438	ZNF518A	ZNF623	ZNF697	ZNF781	ZNF788
HEK293	Promoter	0	0.136657	ZBTB11	ZNF335	ZNF341
HEK293	Promoter	0	0.131183	ZNF394	ZNF438	ZNF518A	ZNF697	ZNF781	ZNF788
HEK293	Promoter	0	0.125513	ZBTB11	ZNF518A
HEK293	Promoter	0	0.106549	ZNF341	ZNF654
HEK293	Promoter	0	0.0954057	ZBTB8A	ZNF263	ZNF341
HEK293	Promoter	0	0.0901271	ZFP64	ZNF394 Z	NF438	ZNF518A	ZNF697	ZNF781	ZNF788
HEK293	Promoter	0	0.08348	ZBTB11	ZNF263
HEK293	Promoter	0	0.0621701	ZBTB11	ZBTB8A
HEK293	Promoter	0	0.0471163	ZBTB11	ZNF341
HeLaS3	Common	1	0.75527	JUN	JUND
HeLaS3	Common	0.96473	0.566213	MAX	MYC
HeLaS3	Common	0.866874	0.415351	POLR2A	POLR2AphosphoS2
HeLaS3	Common	0.82296	0.568615	FOS	JUND
HeLaS3	Common	0.783887	0.368146	POLR2A	TAF1
HeLaS3	Common	0.7111	0.221608	E2F1	HA-E2F1
HeLaS3	Common	0.669779	0.315297	FOS	JUN	JUND
HeLaS3	Common	0.628112	0.968591	CTCF	RAD21
HeLaS3	Common	0.622407	0.912498	RAD21	SMC3
HeLaS3	Common	0.610304	0.83995	CTCF	SMC3
HeLaS3	Common	0.606674	0.211999	HA-E2F1	POLR2A
HeLaS3	Common	0.582815	0.621825	CEBPB	EP300
HeLaS3	Common	0.53769	0.779894	CTCF	RAD21	SMC3
HeLaS3	Common	0.517808	0.335716	E2F1	HA-E2F1	POLR2A
HeLaS3	Common	0.496542	0.705784	MAFF	MAFK
HeLaS3	Common	0.457815	0.194703	E2F6	HA-E2F1
HeLaS3	Common	0.397822	0.410906	CEBPB	EP300	STAT3
HeLaS3	Common	0.391598	0.103297	E2F1	E2F6	HA-E2F1
HeLaS3	Common	0.376556	0.154706	EP300	FOS	JUN	JUND
HeLaS3	Common	0.32538	0.59504	NFYA	NFYB
HeLaS3	Common	0.261929	0.360939	GABPA	POLR2A
HeLaS3	Common	0.258472	0.458111	CEBPB	JUND
HeLaS3	Common	0.208333	0.367065	HCFC1	ZNF143
HeLaS3	Common	0.190526	0.301363	POLR2A	SMARCA4
HeLaS3	Common	0.176521	0.323584	CEBPB	EP300	JUND
HeLaS3	Common	0.167358	0.365864	GTF3C2	POLR3A
HeLaS3	Common	0.12258	0.207555	CEBPB	EP300	JUN	JUND
HeLaS3	Common	0.121542	0.0719477	CTCF	HA-E2F1
HeLaS3	Common	0.00484094	0.0553721	CEBPB	EP300	FOS	JUN	JUND
HeLaS3	Enhancer	0.934302	0	EP300	STAT3
HeLaS3	Enhancer	0.590076	0	EP300	JUN	JUND
HeLaS3	Enhancer	0.297199	0	E2F1	E2F4	HA-E2F1
HeLaS3	Enhancer	0.242047	0	STAT1	STAT3
HeLaS3	Enhancer	0.238243	0	GABPA	HCFC1
HeLaS3	Enhancer	0.21473	0	GABPA	TAF1
HeLaS3	Enhancer	0.181362	0	CEBPB	PRDM1
HeLaS3	Enhancer	0.167185	0	CHD2	NFYA	NFYB
HeLaS3	Enhancer	0.161826	0	MAFF	MAFK	NFE2L2
HeLaS3	Enhancer	0.151798	0	BRCA1	CHD2
HeLaS3	Enhancer	0.145055	0	CEBPB	TCF7L2
HeLaS3	Enhancer	0.135892	0	CEBPB	USF2
HeLaS3	Enhancer	0.100104	0	GABPA	NR2C2
HeLaS3	Enhancer	0.0950899	0	CEBPB	EP300	TCF7L2
HeLaS3	Enhancer	0.0888658	0	CHD2	FOS	IRF3	NFYA	NFYB
HeLaS3	Enhancer	0.0812586	0	GABPA	HCFC1	NR2C2
HeLaS3	Enhancer	0.0720954	0	GABPA	HCFC1	ZNF143
HeLaS3	Enhancer	0.030083	0	BDP1	GTF3C2	POLR3A	TBP
HeLaS3	Enhancer	0.0250692	0	BDP1	BRF1	GTF3C2	POLR3A	SREBF2	TBP
HeLaS3	Enhancer	0.0212656	0	BDP1	BRF1	GTF3C2	POLR3A	TBP
HeLaS3	Promoter	0	0.568014	E2F1	E2F6	HA-E2F1	POLR2A
HeLaS3	Promoter	0	0.562609	POLR2A	SMARCB1
HeLaS3	Promoter	0	0.487058	HA-E2F1	POLR2A	SMARCB1
HeLaS3	Promoter	0	0.462795	HA-E2F1	POLR2A	TAF1
HeLaS3	Promoter	0	0.454027	POLR2A	TAF1	TBP
HeLaS3	Promoter	0	0.428323	MAX	MXI1
HeLaS3	Promoter	0	0.405141	MAX	MXI1	MYC
HeLaS3	Promoter	0	0.383881	POLR2A	POLR2AphosphoS2	SMARCB1
HeLaS3	Promoter	0	0.36106	POLR2A	STAT1
HeLaS3	Promoter	0	0.311813	E2F6	HA-E2F1	POLR2A
HeLaS3	Promoter	0	0.310492	E2F6	MAX
HeLaS3	Promoter	0	0.294757	POLR2A	POLR2AphosphoS2	USF2
HeLaS3	Promoter	0	0.247913	POLR2A	TBP
HeLaS3	Promoter	0	0.247433	CEBPB	STAT1
HeLaS3	Promoter	0	0.242508	E2F6	POLR2A
HeLaS3	Promoter	0	0.236142	CEBPB	TBP
HeLaS3	Promoter	0	0.220407	POLR2A	SMARCA4	SMARCB1
HeLaS3	Promoter	0	0.197346	POLR2A	POLR2AphosphoS2	SMARCA4	SMARCB1
HeLaS3	Promoter	0	0.189418	CTCF	RAD21	SMC3	STAT1
HeLaS3	Promoter	0	0.177047	POLR2A	POLR2AphosphoS2	SMARCA4
HeLaS3	Promoter	0	0.16984	CTCF	MAX	MYC	RAD21	SMC3
HeLaS3	Promoter	0	0.155666	CEBPB	POLR2A
HeLaS3	Promoter	0	0.119633	POLR2A	POLR2AphosphoS2	SMARCA4	USF2
HeLaS3	Promoter	0	0.0993334	CEBPB	CTCF	RAD21
HeLaS3	Promoter	0	0.0815567	CEBPB	EP300	FOS	JUN	JUND	STAT3
HeLaS3	Promoter	0	0.0715873	CEBPB	CTCF	RAD21	SMC3
HepG2	Common	0.875712	0.802474	SOX13_isoform1	SOX5
HepG2	Common	0.641793	0.479822	RXRA	RXRB
HepG2	Common	0.599937	0.0942	TAF1	YY1
HepG2	Common	0.529287	0.699554	TEAD1	TEAD3	TEAD4
HepG2	Common	0.521272	0.369702	SOX13_isoform1	TCF7
HepG2	Common	0.404906	0.28331	SOX13_isoform1	SOX5	TCF7
HepG2	Common	0.403867	0.163253	TCF7	TCF7L2
HepG2	Common	0.393477	0.0196715	TAF1	TBP
HepG2	Common	0.339895	0.195194	USF1	USF2
HepG2	Common	0.212101	0.00679375	TAF1	TBP	YY1
HepG2	Common	0.175736	0.0819306	THAP11	ZNF143
HepG2	Common	0.167573	0.0395457	TAF1	USF1
HepG2	Common	0.101375	0.0259582	SUZ12	THAP11	ZNF143
HepG2	Common	0.0805952	0.133847	RFX5	RFXANK
HepG2	Enhancer	0.682165	0	RXRA	SMAD4_isoform1
HepG2	Enhancer	0.643426	0	TEAD1	TEAD4
HepG2	Enhancer	0.554371	0	SOX13	SOX13_isoform1	SOX5
HepG2	Enhancer	0.336481	0	YY1	ZHX2
HepG2	Enhancer	0.317186	0	SIN3B	YY1
HepG2	Enhancer	0.28379	0	RXRA	THRB
HepG2	Enhancer	0.27058	0	TAF1	YY1	ZHX2
HepG2	Enhancer	0.254402	0	SOX13_isoform1	TCF7	TCF7L2
HepG2	Enhancer	0.233325	0	RXRA	RXRB	THRB
HepG2	Enhancer	0.218038	0	SREBF1	SREBF2
HepG2	Enhancer	0.195328	0	TAF1	ZNF143
HepG2	Enhancer	0.145309	0	THAP11	YY1
HepG2	Enhancer	0.116366	0	YY1	ZNF143
HepG2	Enhancer	0.102117	0	TAF1	ZBTB33
HepG2	Enhancer	0.0964768	0	TAF1	USF1	USF2
HepG2	Enhancer	0.074955	0	TAF1	YY1	ZNF143
HepG2	Enhancer	0.0675338	0	TBP	ZNF143
HepG2	Enhancer	0.0577377	0	USF1	YY1
HepG2	Enhancer	0.0546207	0	YY1	ZBTB33
HepG2	Enhancer	0.0495742	0	THAP11	YY1	ZNF143
HepG2	Enhancer	0.0414108	0	TAF1	YY1	ZBTB33
HepG2	Enhancer	0.0384423	0	TAF1	USF1	YY1
HepG2	Enhancer	0.0382939	0	SUZ12	TAF1	THAP11	ZNF143
HepG2	Enhancer	0.0276072	0	USF1	USF2	YY1
HepG2	Enhancer	0.0185532	0	SUZ12	THAP11	YY1	ZNF143
HepG2	Enhancer	0.0176627	0	THAP11	USF1	ZNF143
HepG2	Enhancer	0.0145457	0	TAF1	USF1	USF2	YY1
HepG2	Enhancer	0.00935083	0	SUZ12	THAP11	ZBTB33	ZNF143
HepG2	Promoter	0	1	SAP130	SIN3A	TAF1	THAP11	YY1
HepG2	Promoter	0	0.901237	SAP130	SIN3A	TAF1	TBP	THAP11
HepG2	Promoter	0	0.661833	SAP130	SIN3A
HepG2	Promoter	0	0.646928	SAP130	ZEB1
HepG2	Promoter	0	0.45579	SAP130	SMAD4_isoform1
HepG2	Promoter	0	0.397485	SAP130	TFAP4
HepG2	Promoter	0	0.356723	TAF1	ZNF48
HepG2	Promoter	0	0.356216	RXRA	ZBTB33
HepG2	Promoter	0	0.337457	SAP130	SIN3A	TAF1	YY1
HepG2	Promoter	0	0.329041	SMC3	ZNF384
HepG2	Promoter	0	0.324275	RXRA	RXRB	SMAD4_isoform1
HepG2	Promoter	0	0.31018	SAP130	TAF1	ZNF48
HepG2	Promoter	0	0.305212	SAP130	SUZ12	TAF1	THAP11	YY1	ZNF143
HepG2	Promoter	0	0.2609	SAP130	SIN3A	TAF1
HepG2	Promoter	0	0.240823	SAP130	TAF1	TFDP1
HepG2	Promoter	0	0.237579	SAP130	TBP
HepG2	Promoter	0	0.218414	SAP130	SIN3A	TFAP4
HepG2	Promoter	0	0.207869	SAP130	SP5	TAF1
HepG2	Promoter	0	0.205232	TAF1	ZBTB7A
HepG2	Promoter	0	0.204218	SAP130	YY1
HepG2	Promoter	0	0.20219	SAP130	TAF1
HepG2	Promoter	0	0.197222	SAP130	TAF1	THAP11	YY1
HepG2	Promoter	0	0.191543	SAP130	TAF1	YY1
HepG2	Promoter	0	0.171466	SAP130	THAP11
HepG2	Promoter	0	0.157169	SAP130	SIN3A	TAF1	TBP
HepG2	Promoter	0	0.15504	RFX3_isoform1	SAP130	SIN3A
HepG2	Promoter	0	0.147029	SAP130	SIN3A	TAF1	THAP11
HepG2	Promoter	0	0.138207	SAP130	USF1
HepG2	Promoter	0	0.131008	SAP130	TAF1	ZBTB7A
HepG2	Promoter	0	0.126952	SAP130	SMAD4_isoform1	TAF1
HepG2	Promoter	0	0.119144	SAP130	TAF1	TBP	YY1
HepG2	Promoter	0	0.0674305	SAP130	THAP11	ZNF143
HepG2	Promoter	0	0.0464409	SAP130	USF1	USF2
HepG2	Promoter	0	0.0407625	SAP130	TAF1	TBP
HepG2	Promoter	0	0.0387345	SAP130	TAF1	THAP11
HepG2	Promoter	0	0.0259582	SAP130	SUZ12	THAP11	ZNF143
HepG2	Promoter	0	0.0214967	SAP130	TAF1	THAP11	ZNF143
HepG2	Promoter	0	0.0207869	TAF1	THAP11
HepG2	Promoter	0	0.0194687	SAP130	TAF1	USF1
HepG2	Promoter	0	0.00993713	SAP130	SUZ12	TAF1	THAP11	ZNF143
K562	Common	1	0.245636	PHF8	ZFX
K562	Common	0.810782	0.575622	PHF8	TAF1
K562	Common	0.698501	0.626858	CTCF	RAD21
K562	Common	0.676723	0.578752	NR2F1	NR2F6
K562	Common	0.652446	0.329574	TAL1	TEAD4
K562	Common	0.613531	0.508653	CTCF	RAD21	SMC3
K562	Common	0.607462	0.611454	CEBPB	CEBPG
K562	Common	0.565155	0.229903	EGR1	ZBTB7A
K562	Common	0.544448	0.117958	E2F6	PHF8
K562	Common	0.520707	0.242424	E2F6	L3MBTL2
K562	Common	0.466619	0.680483	CBX2	CBX8
K562	Common	0.452874	0.290035	E2F6	L3MBTL2	MAX
K562	Common	0.450018	0.353298	CTCF	CTCFL
K562	Common	0.428061	0.520103	MAFF	MAFG
K562	Common	0.424491	0.266888	KDM1A	TAL1
K562	Common	0.408783	0.0892099	EGR1	PHF8
K562	Common	0.346126	0.437483	MAFF	MAFK
K562	Common	0.308997	0.2916	NRF1	PHF8
K562	Common	0.302749	0.384023	MAFF	MAFG	MAFK
K562	Common	0.301678	0.105684	E2F6	EGR1
K562	Common	0.296144	0.242094	CTCF	CTCFL	RAD21
K562	Common	0.264727	0.24473	NFYA	NFYB
K562	Common	0.261157	0.286081	IKZF1	SPI1
K562	Common	0.25955	0.18987	BHLHE40	USF1
K562	Common	0.239736	0.167217	CTCF	CTCFL	RAD21	SMC3
K562	Common	0.237772	0.21038	RAD51	USF1
K562	Common	0.237415	0.203626	MAFF	MAFG	NFE2
K562	Common	0.235273	0.4131	POLR2A	POLR2AphosphoS5
K562	Common	0.223135	0.128914	CTCF	ZBTB7A
K562	Common	0.1794	0.156014	RAD51	USF1	USF2
K562	Common	0.156373	0.143247	MAFF	MAFG	MAFK	NFE2
K562	Common	0.15316	0.297696	GABPA	ZBTB11	ZBTB40
K562	Common	0.146912	0.18641	IRF1	IRF2
K562	Common	0.107462	0.116887	CTCF	ZNF384
K562	Common	0.101571	0.230974	HCFC1	ZNF143
K562	Common	0.0996073	0.351403	CBX2	CBX8	EZH2
K562	Common	0.0913959	0.124054	NFYB	PKNOX1
K562	Common	0.0614066	0.0663102	NRF1	RFX1
K562	Common	0.047483	0.0456346	NFYB	USF1
K562	Common	0.0401642	0.0440695	ID3	NR4A1
K562	Enhancer	0.60764	0	JUN	JUND
K562	Enhancer	0.506605	0	GATA2	TAL1	TEAD4
K562	Enhancer	0.437165	0	CEBPD	TAL1	TEAD4
K562	Enhancer	0.401642	0	CEBPD	GATA2	TAL1	TEAD4
K562	Enhancer	0.399679	0	FOS	FOSL1	JUN	JUND
K562	Enhancer	0.334702	0	MAFG	NFE2
K562	Enhancer	0.309354	0	TAF1	YY1
K562	Enhancer	0.299536	0	PHF8	YY1
K562	Enhancer	0.294002	0	CEBPD	GATA1	GATA2	TAL1	TEAD4
K562	Enhancer	0.288111	0	IKZF1	TAL1
K562	Enhancer	0.280614	0	HMBOX1	TAL1
K562	Enhancer	0.266869	0	GABPA	ZBTB40
K562	Enhancer	0.264727	0	MAFG	NFE2L1
K562	Enhancer	0.256337	0	CREB1	CREM
K562	Enhancer	0.229739	0	ATF1	CREB1	CREM
K562	Enhancer	0.218136	0	USF1	USF2
K562	Enhancer	0.198679	0	GABPA	ZBTB11
K562	Enhancer	0.180828	0	E2F6	NRF1
K562	Enhancer	0.168333	0	HCFC1	SIX5	ZNF143
K562	Enhancer	0.157622	0	FOXJ2	RFX1
K562	Enhancer	0.153338	0	STAT1	STAT2
K562	Enhancer	0.136023	0	EGR1	NRF1
K562	Enhancer	0.0855052	0	FOXK2	TCF7L2
K562	Enhancer	0.0756873	0	NFYA	NFYB	PKNOX1
K562	Enhancer	0.0724741	0	GTF3C2	POLR3A
K562	Enhancer	0.0715816	0	THAP1	YY1
K562	Enhancer	0.0674759	0	E2F6	NFYB
K562	Enhancer	0.0649768	0	MAFF	MAFG	NFE2	NFE2L1
K562	Enhancer	0.0603356	0	POLR3A	TBP
K562	Enhancer	0.0564084	0	FLAG-PBX2	FOS	NFYA	NFYB	PKNOX1	SP2
K562	Enhancer	0.0535523	0	GTF3C2	POLR3A	TBP
K562	Enhancer	0.047483	0	FOS	NFYA	NFYB	PKNOX1	SP2
K562	Enhancer	0.0440914	0	NFYA	NFYB	PKNOX1	SP2
K562	Enhancer	0.0333809	0	MAFF	MAFG	MAFK	NFE2	NFE2L1
K562	Enhancer	0.0333809	0	BDP1	POLR3A	TBP
K562	Enhancer	0.0249911	0	BACH1	MAFF	MAFG	MAFK	NFE2
K562	Enhancer	0.0214209	0	ATF3	BDP1	GTF3C2	POLR3A	POLR3G	TBP
K562	Enhancer	0.0203499	0	ATF3	BDP1	BRF1	GTF3C2	POLR3A	POLR3G	TBP
K562	Enhancer	0.0199929	0	ATF3	BDP1	DEAF1	GTF3C2	POLR3A	POLR3G	TBP
K562	Enhancer	0.0178508	0	ATF3	BDP1	BRF1	DEAF1	GTF3C2	POLR3A	POLR3G	TBP
K562	Enhancer	0.00392717	0	BACH1	MAFF	MAFG	MAFK	NFE2	NFE2L1
K562	Promoter	0	0.545474	PHF8	RBBP5	ZFX
K562	Promoter	0	0.51549	E2F6	PHF8	ZFX
K562	Promoter	0	0.486824	POLR2A	SMAD5
K562	Promoter	0	0.470267	ADNP	GTF3C2
K562	Promoter	0	0.417219	FOSL1	JUND
K562	Promoter	0	0.386823	CHD1	RBBP5
K562	Promoter	0	0.339459	CHD1	SMARCB1
K562	Promoter	0	0.298684	CHD1	MLLT1
K562	Promoter	0	0.25412	POLR2A	POLR2AphosphoS2
K562	Promoter	0	0.232209	PHF8	RBBP5
K562	Promoter	0	0.230397	E2F6	MAX
K562	Promoter	0	0.222077	CBX2	CBX8	RNF2
K562	Promoter	0	0.211698	POLR2A	POLR2AphosphoS2	POLR2AphosphoS5
K562	Promoter	0	0.209804	CEBPB	ZNF384
K562	Promoter	0	0.172901	POLR2A	POLR2AphosphoS5	SMAD5
K562	Promoter	0	0.170594	GABPA	PHF8
K562	Promoter	0	0.164416	E2F6	ZBTB7A
K562	Promoter	0	0.15692	PHF8	ZBTB7A
K562	Promoter	0	0.155685	MYNN	POLR2A	POLR2AphosphoS2	POLR2AphosphoS5
K562	Promoter	0	0.153049	BMI1	CBX2	CBX8	RNF2
K562	Promoter	0	0.0965411	MIER1	REST
K562	Promoter	0	0.0788309	CTCF	RAD21	ZNF384
K562	Promoter	0	0.0757831	POLR2A	POLR2AphosphoS2	POLR2AphosphoS5	SMAD5
K562	Promoter	0	0.0679577	CHD1	POLR2A	POLR2AphosphoS2	POLR2AphosphoS5	SMAD5	SMARCA4	SMARCB1
K562	Promoter	0	0.0570844	CTCF	RAD21	SMC3	ZBTB7A
K562	Promoter	0	0.0507417	CTCF	RAD21	SMC3	ZNF384
K562	Promoter	0	0.0503299	CTCF	EGR1
MCF7	Common	0.796577	0.51981	MAX	MYC
MCF7	Common	0.64293	0.487322	Eralpha	NR2F2
MCF7	Common	0.642392	0.428586	FOSL2	JUND
MCF7	Common	0.640378	0.345087	PML	POLR2A
MCF7	Common	0.619829	0.903031	CTCF	RAD21
MCF7	Common	0.600623	0.346573	MYC	POLR2A
MCF7	Common	0.540856	0.378269	Eralpha	GATA3
MCF7	Common	0.513592	0.441858	CEBPB	NR2F2
MCF7	Common	0.502444	0.143621	E2F1	POLR2A
MCF7	Common	0.436902	0.136985	KLF9	POLR2A
MCF7	Common	0.402116	0.414223	CEBPB	CEBPG
MCF7	Common	0.306087	0.158479	E2F1	KLF9
MCF7	Common	0.238799	0.0477417	NRF1	POLR2A
MCF7	Common	0.181181	0.159667	PBX1	POLR2A
MCF7	Common	0.163452	0.168185	CHD1	MLLT1
MCF7	Common	0.154588	0.0848851	CTCF	POLR2A
MCF7	Common	0.153648	0.168086	E2F1	PBX1
MCF7	Common	0.142903	0.0384311	HCFC1	POLR2A
MCF7	Common	0.142634	0.0952853	CTCF	E2F1
MCF7	Common	0.135785	0.0340729	GABPA	POLR2A
MCF7	Common	0.129875	0.0597266	ELF1	GABPA
MCF7	Common	0.116982	0.0712163	CTCF	KLF9
MCF7	Common	0.112281	0.106577	E2F1	HCFC1
MCF7	Common	0.08824	0.0976624	PBX1	RFX1
MCF7	Common	0.0825991	0.0312005	POLR2A	RFX1
MCF7	Common	0.0821961	0.072504	E2F1	RFX1
MCF7	Common	0.0772268	0.0643819	GABPA	E2F1
MCF7	Common	0.0703771	0.0431854	KLF9	RFX1
MCF7	Common	0.0597668	0.0482369	GABPA	HCFC1
MCF7	Common	0.0526485	0.098851	GABPA	ZBTB11
MCF7	Common	0.0425755	0.0426902	CTCF	RFX1
MCF7	Common	0.0326367	0.0474445	HCFC1	RFX1
MCF7	Enhancer	0.588938	0	EP300	Eralpha
MCF7	Enhancer	0.547168	0	POLR2A	TAF1
MCF7	Enhancer	0.46551	0	Eralpha	TLE3
MCF7	Enhancer	0.138605	0	ELK1	SRF
MCF7	Enhancer	0.0964327	0	ELF1	HCFC1
MCF7	Enhancer	0.0656763	0	GABPA	KLF9
MCF7	Enhancer	0.0586923	0	NOTCH3	RXRA
MCF7	Enhancer	0.0578865	0	MLLT1	SRF
MCF7	Enhancer	0.0570807	0	E2F4	NOTCH3
MCF7	Enhancer	0.0476791	0	HCFC1	ZBTB11
MCF7	Enhancer	0.046739	0	CEBPG	E2F4
MCF7	Enhancer	0.0382776	0	cFOS	cJUN
MCF7	Enhancer	0.0373375	0	HCFC1	PBX1
MCF7	Enhancer	0.0339798	0	GABPA	PBX1
MCF7	Enhancer	0.0312936	0	CTCF	HCFC1
MCF7	Enhancer	0.0252498	0	ELF1	GABPA	HCFC1
MCF7	Enhancer	0.0239067	0	GABPA	RFX1
MCF7	Enhancer	0.0224293	0	CTCF	GABPA
MCF7	Enhancer	0.017057	0	GABPA	HCFC1	ZBTB11
MCF7	Enhancer	0.00470076	0	NOTCH3	cFOS	cJUN
MCF7	Promoter	0	1	E2F1	MAX	MYC	POLR2A
MCF7	Promoter	0	0.529517	E2F1	MAX	POLR2A
MCF7	Promoter	0	0.450971	MAX	MNT
MCF7	Promoter	0	0.44483	GATA3	NR2F2
MCF7	Promoter	0	0.407488	E2F1	MAX
MCF7	Promoter	0	0.406399	CTCF	MED1
MCF7	Promoter	0	0.367968	MAX	MYC	POLR2A
MCF7	Promoter	0	0.306161	E2F1	MED1
MCF7	Promoter	0	0.300713	Eralpha	GATA3	NR2F2
MCF7	Promoter	0	0.291204	MED1	POLR2A
MCF7	Promoter	0	0.289719	E2F1	MAX	MYC
MCF7	Promoter	0	0.288035	CTCF	MAX
MCF7	Promoter	0	0.286945	MAX	POLR2A
MCF7	Promoter	0	0.275555	CTCF	MED1	RAD21
MCF7	Promoter	0	0.24891	KLF9	MAX
MCF7	Promoter	0	0.242175	CTCF	MAX	RAD21
MCF7	Promoter	0	0.199386	EGR1	POLR2A
MCF7	Promoter	0	0.198197	CEBPB	CTCF
MCF7	Promoter	0	0.171454	CEBPB	CTCF	RAD21
MCF7	Promoter	0	0.166502	CTCF	NR2F2	RAD21
MCF7	Promoter	0	0.160658	CEBPB	E2F1
MCF7	Promoter	0	0.155606	CHD1	POLR2A
MCF7	Promoter	0	0.152437	CTCF	PBX1	RAD21
MCF7	Promoter	0	0.101327	ELF1	GABPA	POLR2A
MCF7	Promoter	0	0.0864699	E2F1	PBX1	POLR2A
MCF7	Promoter	0	0.0831022	CTCF	E2F1	RAD21
MCF7	Promoter	0	0.0828051	ELF1	POLR2A
MCF7	Promoter	0	0.0772583	Eralpha	E2F1
MCF7	Promoter	0	0.0711173	E2F1	KLF9	POLR2A
MCF7	Promoter	0	0.0700277	CTCF	RAD21	REST
MCF7	Promoter	0	0.0485341	CHD1	MLLT1	POLR2A
MCF7	Promoter	0	0.0391244	CTCF	KLF9	RAD21
MCF7	Promoter	0	0.0390254	E2F1	NRF1	POLR2A
MCF7	Promoter	0	0.0312005	CTCF	RAD21	RFX1
SKNSH	Promoter	0	1	CTCF	RAD21	SMC3
SKNSH	Promoter	0	0.995305	CTCF	RAD21
SKNSH	Promoter	0	0.968495	MAX	MXI1
SKNSH	Promoter	0	0.567087	MAX	MXI1	YY1
SKNSH	Promoter	0	0.56338	GATA3	TCF12
SKNSH	Promoter	0	0.55535	FOSL2	JUND
SKNSH	Promoter	0	0.50593	MAX	MXI1	POLR2AphosphoS5
SKNSH	Promoter	0	0.487027	FOSL2	TCF12
SKNSH	Promoter	0	0.446009	NFIC	TCF12
SKNSH	Promoter	0	0.418087	FOSL2	GATA3
SKNSH	Promoter	0	0.40042	MXI1	YY1
SKNSH	Promoter	0	0.37954	MAX	POLR2AphosphoS5
SKNSH	Promoter	0	0.366321	POLR2AphosphoS5	SIN3A
SKNSH	Promoter	0	0.357549	GATA3	NFIC
SKNSH	Promoter	0	0.349518	POLR2AphosphoS5	TAF1
SKNSH	Promoter	0	0.340005	MAX	MXI1	NRF1	POLR2AphosphoS5
SKNSH	Promoter	0	0.334445	PBX3	POLR2AphosphoS5
SKNSH	Promoter	0	0.320237	PBX3	TCF12
SKNSH	Promoter	0	0.306523	MAX	MXI1	USF1
SKNSH	Promoter	0	0.303682	EP300	TCF12
SKNSH	Promoter	0	0.287744	MAX	MXI1	NRF1
SKNSH	Promoter	0	0.284779	EP300	GATA3
SKNSH	Promoter	0	0.27996	MAX	USF1
SKNSH	Promoter	0	0.277119	CTCF	MAX
SKNSH	Promoter	0	0.27576	GATA3	PBX3
SKNSH	Promoter	0	0.272671	POLR2AphosphoS5	ZBTB33
SKNSH	Promoter	0	0.269459	ELF1	GABPA	MAX	MXI1	POLR2AphosphoS5	TAF1	YY1
SKNSH	Promoter	0	0.255498	POLR2AphosphoS5	TAF1	YY1
SKNSH	Promoter	0	0.252162	MXI1	USF1
SKNSH	Promoter	0	0.25105	GABPA	MAX	MXI1
SKNSH	Promoter	0	0.242772	ELF1	GABPA	MAX	MXI1	POLR2AphosphoS5	TAF1
SKNSH	Promoter	0	0.236471	FOSL2	GATA3	TCF12
SKNSH	Promoter	0	0.213986	MXI1	NRF1
SKNSH	Promoter	0	0.213986	GATA3	NFIC	TCF12
SKNSH	Promoter	0	0.207067	CTCF	MAX	MXI1
SKNSH	Promoter	0	0.204843	CTCF	MAX	MXI1	RAD21	SMC3
SKNSH	Promoter	0	0.200395	MAX	NRF1
SKNSH	Promoter	0	0.191253	CTCF	MXI1	RAD21	SMC3
SKNSH	Promoter	0	0.188535	CTCF	MAX	RAD21	SMC3
SKNSH	Promoter	0	0.180998	TAF1	YY1
SKNSH	Promoter	0	0.179639	MAX	MXI1	NRF1	USF1
SKNSH	Promoter	0	0.176551	ELF1	GABPA
SKNSH	Promoter	0	0.168767	POLR2AphosphoS5	REST	SIN3A	TAF1
SKNSH	Promoter	0	0.167779	POLR2AphosphoS5	YY1
SKNSH	Promoter	0	0.163331	ELF1	GABPA	MAX	MXI1
SKNSH	Promoter	0	0.16296	ELF1	GABPA	MAX	MXI1	POLR2AphosphoS5
SKNSH	Promoter	0	0.159624	EP300	GATA3	TCF12
SKNSH	Promoter	0	0.149246	GABPA	MXI1
SKNSH	Promoter	0	0.146405	GABPA	MAX
SKNSH	Promoter	0	0.136274	GATA3	PBX3	TCF12
SKNSH	Promoter	0	0.117371	ELF1	GABPA	MAX	MXI1	NRF1	POLR2AphosphoS5	TAF1	YY1
SKNSH	Promoter	0	0.100568	GABPA	POLR2AphosphoS5
SKNSH	Promoter	0	0.100198	EP300	GATA3	NFIC	PBX3	TCF12
SKNSH	Promoter	0	0.0961206	GABPA	YY1
SKNSH	Promoter	0	0.0905609	NRF1	POLR2AphosphoS5
SKNSH	Promoter	0	0.0875957	CTCF	NRF1
SKNSH	Promoter	0	0.0840128	GATA3	NFIC	PBX3	TCF12
SKNSH	Promoter	0	0.0706696	EP300	GATA3	PBX3	TCF12
SKNSH	Promoter	0	0.067828	NRF1	YY1
SKNSH	Promoter	0	0.0628861	CTCF	NRF1	RAD21	SMC3
