# Supplementary material for: ChIP-GSM: Inferring active transcription factor modules to predict functional regulatory elements
Source: PLoS Comput Biol. 2021 Jul 22;17(7):e1009203. doi: 10.1371/journal.pcbi.1009203 (PMC8330942; doi:10.1371/journal.pcbi.1009203)
Supplement: S4 Table — (XLSX) [file pcbi.1009203.s017.xlsx]

## Sheet: Table S4
S4 Table. Robustness of ChIP-GSM parameter estimation.
Region type	Cell type	100% regions				80% regions							50% regions
		Power-Law theta (mean of all TFs)	Gamma alpha (mean of all TFs)	Gamma beta (mean of all TFs)	Candidate modules	Power-Law theta (mean of all TFs)	RMSE	Gamma alpha (mean of all TFs)	RMSE	Gamma beta (mean of all TFs)	RMSE	Candidate module similarity	Power-Law theta (mean of all TFs)	RMSE	Gamma alpha (mean of all TFs)	RMSE	Gamma beta (mean of all TFs)	RMSE	Candidate module similarity
Promoter	A549	-2.7259	2.0873	2.309	71	-2.6978	0.0408	2.0872	0.0008	2.3089	0.0011	0.9143	-2.6255	0.1237	2.0871	0.0015	2.3093	0.0018	0.7423
	GM12878	-2.6237	2.3351	2.0633	78	-2.6042	0.0337	2.3353	0.0012	2.0633	0.001	0.9017	-2.5547	0.1024	2.3355	0.0018	2.0631	0.0019	0.7656
	HCT116	-2.6284	2.3665	2.032	54	-2.6139	0.0349	2.3666	0.001	2.0318	0.0008	0.864	-2.5756	0.1038	2.3668	0.002	2.0319	0.0016	0.625
	HEK293	-3.151	1.9431	2.4833	80	-3.1135	0.0513	1.943	0.0006	2.4835	0.0011	0.7397	-3.0324	0.1422	1.9429	0.0015	2.4833	0.0024	0.7288
	HeLaS3	-2.5602	1.8398	2.6239	55	-2.5447	0.03	1.8399	0.0007	2.6241	0.0012	0.8462	-2.4991	0.0946	1.8391	0.0017	2.6255	0.0028	0.6205
	HepG2	-2.9013	1.9248	2.5083	54	-2.8668	0.0439	1.9246	0.0007	2.5085	0.0012	0.9204	-2.7858	0.1356	1.9249	0.0013	2.508	0.0026	0.719
	K562	-2.6612	1.7927	2.6885	67	-2.6453	0.03	1.7927	0.0008	2.6889	0.0017	0.917	-2.6007	0.0918	1.7928	0.0015	2.6877	0.0031	0.7196
	MCF-7	-2.6089	1.8968	2.5379	66	-2.5901	0.0329	1.8966	0.0017	2.5379	0.0036	0.938	-2.5353	0.0727	1.8974	0.0035	2.5371	0.0061	0.7746
	SKNSH	-2.5229	1.768	2.7014	59	-2.5095	0.0138	1.767	0.0009	2.6995	0.0015	0.6941	-2.4696	0.0514	1.7657	0.0019	2.6987	0.0028	0.498
Enhancer	GM12878	-2.2853	2.8169	1.7756	66	-2.2772	0.0539	2.8159	0.0078	1.7769	0.0058	0.8475	- 2.1596	0.1735	2.8166	0.0201	1.7766	0.0151	0.5833
	HCT116	-2.878	3.0546	1.6775	43	-2.8211	0.0635	3.0541	0.006	1.6785	0.0037	0.8571	-2.6934	0.192	3.0552	0.0102	1.6775	0.0063	0.5333
	HeLaS3	-2.4832	2.4181	2.3612	49	-2.4342	0.0551	2.4183	0.0038	2.3621	0.0051	0.9091	-2.3232	0.1694	2.4187	0.0114	2.3607	0.0131	0.8372
	HepG2	-2.6361	2.5736	2.0898	42	-2.5902	0.0545	2.5741	0.0036	2.0901	0.0036	0.8219	-2.4829	0.1653	2.5737	0.0079	2.0902	0.0075	0.5424
	K562	-2.4167	2.2038	2.4803	81	-2.3681	0.0555	2.2016	0.0051	2.4831	0.0074	0.7941	-2.2573	0.1689	2.2053	0.0083	2.4771	0.0137	0.5422
	MCF-7	-2.6859	2.2089	2.7962	52	-2.6255	0.0659	2.2092	0.0029	2.7947	0.0094	0.8842	-2.4941	0.1999	2.2074	0.0057	2.8022	0.0169	0.5379
RMSE: Root of Mean Squre Error
