# Supplementary material for: ChIP-GSM: Inferring active transcription factor modules to predict functional regulatory elements
Source: PLoS Comput Biol. 2021 Jul 22;17(7):e1009203. doi: 10.1371/journal.pcbi.1009203 (PMC8330942; doi:10.1371/journal.pcbi.1009203)
Supplement: S5 Table — (XLSX) [file pcbi.1009203.s018.xlsx]

## Sheet: Table S5
S5 Table . Performrance of ChIP-GSM on cell type-specific active regulatory element prediction (F-measure on 20% hold-out regions).
Cell type	Enhancer						Promoter
	active	non-active	ChIP-GSM	EMERGE	MatchedFilter	Baseline	active	non-active	ChIP-GSM	EMERGE	MatchedFilter	Baseline
A549	-	-	-	-	-	-	895	21135	0.8547	0.7184	0.547305	0.479378
GM12878	109	10999	0.6554	0.6164	0.556845	0.527598	990	16245	0.842	0.7888	0.730445	0.742953
HCT116	163	9666	0.5405	0.4906	-	0.152469	848	17206	0.7774	0.5584	-	0.416154
HEK293	-	-	-	-	-	-	751	10221	0.7152	0.7271	-	0.681746
HeLaS3	169	8953	0.6827	0.553	-	0.279285	774	17302	0.8402	0.7438	-	0.703425
HepG2	232	7656	0.5669	0.4934	0.298349	0.351635	654	12175	0.7222	0.657	0.749512	0.624346
K562	1781	6698	0.5372	0.5075	0.449184	0.558538	3740	34254	0.8876	0.8308	0.778454	0.736078
MCF7	501	7366	0.6532	0.5856	0.535043	0.590158	1938	7029	0.8156	0.7316	0.647232	0.644386
SKNSH	-	-	-	-	-	-	795	7585	0.834	0.6176	-	0.490809
