# Supplementary material for: ChIP-GSM: Inferring active transcription factor modules to predict functional regulatory elements
Source: PLoS Comput Biol. 2021 Jul 22;17(7):e1009203. doi: 10.1371/journal.pcbi.1009203 (PMC8330942; doi:10.1371/journal.pcbi.1009203)
Supplement: S6 Table — (XLSX) [file pcbi.1009203.s019.xlsx]

## Sheet: Table S6
S6 Table. Significantly enriched cellular functions in genes regulated by each group of modules in K562 cells.
Module Group	Enriched cellular processes	Number of genes	adjusted p-value
1	Pathways in cancer	15	0.00065
1	Wnt signaling pathway	9	0.0028
1	MAPK signaling pathway	12	0.0034
1	Neurotrophin signaling pathway	8	0.0036
1	Jak-STAT signaling pathway	8	0.012
1	Acute myeloid leukemia	5	0.014
3	Porphyria	4	0.00257
3	disorder of lipid metabolism	3	0.0152
4	Pathways in cancer	9	0.0011
4	Renal cell carcinoma	4	0.011
4	Chronic myeloid leukemia	4	0.013
4	Small cell lung cancer	4	0.018
5	MAPK signaling pathway	10	0.044
5	T cell receptor signaling pathway	5	0.013
5	Antigen processing and presentation	4	0.019
5	Apoptosis	4	0.021
5	GnRH signaling pathway	4	0.027
5	p53 signaling pathway	3	0.035
6	Alzheimer’s disease	9	1.3e-05
6	Porphyrin and chlorophyll metabolism	3	0.0065
